# Supplementary material for: Human‐specific polymorphic pseudogenization of SIGLEC12 protects against advanced cancer progression
Source: FASEB Bioadv. 2020 Dec 8;3(2):69–82. doi: 10.1096/fba.2020-00092 (PMC7876704; doi:10.1096/fba.2020-00092)
Supplement: Supplementary file 1 — Dataset S1 [file FBA2-3-69-s001.xlsx]

## Sheet: DE_values
	Geneid	baseMean	log2FoldChange	lfcSE	stat	pvalue	padj	gene name
1	ENSG00000000003.10	2512.98	-0.318727	0.0659146	-4.83546	1.3284e-06	8.62203e-06	TSPAN6
2	ENSG00000000005.5	0.266084	0.0750327	0.174415	0.430197	0.667052	NA	TNMD
3	ENSG00000000419.8	2756.8	-0.10787	0.0725788	-1.48625	0.137212	0.258881	DPM1
4	ENSG00000000457.9	138.923	0.11591	0.134681	0.860625	0.389445	0.563649	SCYL3
5	ENSG00000000460.12	103.806	0.649399	0.167557	3.8757	0.000106319	0.000493651	C1orf112
6	ENSG00000000938.8	2.00255	0.616884	0.353314	1.74599	0.0808123	0.170426	FGR
7	ENSG00000000971.11	83.6297	2.47967	0.285531	8.68442	3.80664e-18	8.80993e-17	CFH
8	ENSG00000001036.9	1298.66	-0.520148	0.0673476	-7.72334	1.13325e-14	1.96655e-13	FUCA2
9	ENSG00000001084.6	2641.65	0.755098	0.0956877	7.89128	2.99113e-15	5.44356e-14	GCLC
10	ENSG00000001167.10	2795.14	0.288426	0.0565233	5.10279	3.3469e-07	2.37431e-06	NFYA
11	ENSG00000001460.13	341.809	-0.313483	0.113136	-2.77086	0.00559088	0.0173793	STPG1
12	ENSG00000001461.12	2620.59	0.111761	0.0648678	1.7229	0.0849063	0.177624	NIPAL3
13	ENSG00000001497.12	2458.25	-0.053487	0.0651978	-0.820381	0.411999	0.585921	LAS1L
14	ENSG00000001561.6	1080.38	-0.0737466	0.0706375	-1.04401	0.296478	0.46386	ENPP4
15	ENSG00000001617.7	6616.18	1.02607	0.0762837	13.4507	3.04922e-41	2.94447e-39	SEMA3F
16	ENSG00000001626.10	0.592107	0.0513795	0.230899	0.222519	0.82391	NA	CFTR
17	ENSG00000001629.5	3733.18	-0.232434	0.0651383	-3.56832	0.000359279	0.00148614	ANKIB1
18	ENSG00000001630.11	160.925	-0.0586611	0.141042	-0.415911	0.677475	0.803254	CYP51A1
19	ENSG00000001631.10	1106.88	-0.403525	0.072669	-5.55292	2.8094e-08	2.33021e-07	KRIT1
20	ENSG00000002016.12	409.79	0.103347	0.0963326	1.07282	0.283352	0.449794	RAD52
21	ENSG00000002079.8	7.47329	0.137841	0.359017	0.383939	0.701024	0.819807	MYH16
22	ENSG00000002330.9	1683.7	0.428623	0.219664	1.95127	0.0510254	0.116562	BAD
23	ENSG00000002549.8	2856.87	1.42763	0.113599	12.5673	3.19441e-36	2.43417e-34	LAP3
24	ENSG00000002586.13	0.12867	-0.0371285	0.150961	-0.245948	0.805723	NA	CD99
25	ENSG00000002587.5	90.9712	0.759687	0.153464	4.95026	7.41153e-07	4.98471e-06	HS3ST1
26	ENSG00000002726.15	0.12867	-0.0371285	0.150961	-0.245948	0.805723	NA	AOC1
27	ENSG00000002745.8	1.21466	0.096429	0.320255	0.301101	0.763338	NA	WNT16
28	ENSG00000002746.10	22.8168	-1.03776	0.26796	-3.87281	0.000107588	0.000498717	HECW1
29	ENSG00000002822.11	711.103	-0.0172883	0.092422	-0.187058	0.851615	0.917512	MAD1L1
30	ENSG00000002834.13	7698.12	0.376509	0.0803535	4.68566	2.79058e-06	1.71909e-05	LASP1
31	ENSG00000002919.10	1428.37	-0.252751	0.0646856	-3.90738	9.33008e-05	0.000437742	SNX11
32	ENSG00000003056.3	2019.88	-0.0393263	0.0646598	-0.608204	0.543052	0.700441	M6PR
33	ENSG00000003096.9	634.618	0.0727713	0.0770106	0.944952	0.344683	0.517002	KLHL13
34	ENSG00000003137.4	111.266	0.941856	0.172563	5.45804	4.81422e-08	3.86293e-07	CYP26B1
35	ENSG00000003147.13	55.1284	-1.95009	0.214813	-9.07811	1.1048e-19	2.85477e-18	ICA1
36	ENSG00000003249.9	2079.91	-0.514111	0.0826857	-6.21766	5.04631e-10	5.25825e-09	DBNDD1
37	ENSG00000003393.10	2081.01	0.0291393	0.0575655	0.506194	0.612721	0.754871	ALS2
38	ENSG00000003400.10	111.633	0.0302844	0.175845	0.172222	0.863263	0.924238	CASP10
39	ENSG00000003402.15	1734.24	0.291633	0.088162	3.30792	0.000939928	0.00354797	CFLAR
40	ENSG00000003436.10	2773.58	-2.2283	0.0756527	-29.4544	1.10674e-190	6.19858e-187	TFPI
41	ENSG00000003509.11	542.788	-0.267013	0.0787128	-3.39225	0.000693217	0.00269387	NDUFAF7
42	ENSG00000003756.12	3415.49	0.0405283	0.0711844	0.569342	0.569124	0.720507	RBM5
43	ENSG00000003987.9	35.4489	0.288282	0.227484	1.26726	0.205062	0.352625	MTMR7
44	ENSG00000003989.12	1440.99	-0.258801	0.087267	-2.96563	0.00302068	0.0100823	SLC7A2
45	ENSG00000004059.6	1620.86	-0.0997755	0.0765566	-1.30329	0.192475	0.335812	ARF5
46	ENSG00000004139.9	150.555	1.10612	0.1267	8.73019	2.54239e-18	5.97036e-17	SARM1
47	ENSG00000004142.7	3363.01	0.331298	0.0585542	5.65796	1.53179e-08	1.31684e-07	POLDIP2
48	ENSG00000004399.8	339.663	0.605997	0.114548	5.29035	1.22083e-07	9.2462e-07	PLXND1
49	ENSG00000004455.12	2744.12	0.683471	0.0624069	10.9519	6.50975e-28	3.0574e-26	AK2
50	ENSG00000004468.8	10.9002	-1.18863	0.333906	-3.55979	0.000371151	0.00153044	CD38
51	ENSG00000004478.5	2898.9	0.307401	0.0667467	4.60549	4.11493e-06	2.46822e-05	FKBP4
52	ENSG00000004487.11	3130.82	0.344242	0.0535108	6.43313	1.25e-10	1.39667e-09	KDM1A
53	ENSG00000004534.10	4949.7	0.502605	0.0709603	7.0829	1.41166e-12	1.9546e-11	RBM6
54	ENSG00000004660.10	312.101	0.125401	0.116638	1.07513	0.282318	0.448534	CAMKK1
55	ENSG00000004700.11	1231.86	-0.0579116	0.0838389	-0.690748	0.489724	0.656021	RECQL
56	ENSG00000004766.11	1501.59	-0.430613	0.0728607	-5.91009	3.41915e-09	3.20633e-08	CCDC132
57	ENSG00000004776.7	1.81862	-0.159428	0.343721	-0.463831	0.642769	0.778039	HSPB6
58	ENSG00000004777.14	101.083	0.145868	0.19988	0.729775	0.465528	0.63485	ARHGAP33
59	ENSG00000004779.5	1313.68	-0.0637757	0.0906841	-0.703274	0.481885	0.649004	NDUFAB1
60	ENSG00000004799.7	647.984	0.0701735	0.107991	0.649811	0.515814	0.678037	PDK4
61	ENSG00000004809.9	8.39664	-1.56082	0.35663	-4.37658	1.20557e-05	6.66709e-05	SLC22A16
62	ENSG00000004838.9	91.234	-0.13851	0.158339	-0.874767	0.381701	0.555528	ZMYND10
63	ENSG00000004846.12	0.86661	0.0270748	0.284891	0.0950357	0.924286	NA	ABCB5
64	ENSG00000004864.9	592.815	-0.17337	0.0898515	-1.92952	0.0536662	0.121459	SLC25A13
65	ENSG00000004866.14	1590.2	0.00640558	0.0810559	0.0790267	0.937011	0.966844	ST7
66	ENSG00000004897.7	5624.45	-0.00491311	0.0660047	-0.0744358	0.940664	0.969102	CDC27
67	ENSG00000004939.9	70.9367	-0.885797	0.182569	-4.85185	1.22315e-06	7.98199e-06	SLC4A1
68	ENSG00000004948.9	0.133621	0.024501	0.150961	0.1623	0.871069	NA	CALCR
69	ENSG00000004961.10	1930.54	0.0974835	0.0655378	1.48744	0.136899	0.258399	HCCS
70	ENSG00000004975.7	2146.66	-0.45345	0.0617041	-7.34878	2.00019e-13	3.04832e-12	DVL2
71	ENSG00000005001.5	100.462	0.68511	0.208771	3.28163	0.0010321	0.00385947	PRSS22
72	ENSG00000005007.8	5147.79	-0.132043	0.0892417	-1.47961	0.138978	0.261201	UPF1
73	ENSG00000005020.8	1352.5	-0.366156	0.0814193	-4.49717	6.88637e-06	3.97515e-05	SKAP2
74	ENSG00000005022.5	11055.8	0.202544	0.0896879	2.25832	0.0239259	0.0612445	SLC25A5
75	ENSG00000005059.11	605.978	-0.0107089	0.102871	-0.104101	0.917089	0.956052	CCDC109B
76	ENSG00000005073.5	295.325	0.177947	0.118049	1.50739	0.131709	0.250504	HOXA11
77	ENSG00000005075.11	1109.67	-0.712559	0.0706346	-10.088	6.24519e-24	2.19986e-22	POLR2J
78	ENSG00000005100.8	1239.49	0.246276	0.0712761	3.45525	0.000549793	0.00218724	DHX33
79	ENSG00000005102.8	23.8356	1.08554	0.278209	3.90189	9.54427e-05	0.000446725	MEOX1
80	ENSG00000005108.11	92.2123	-0.236725	0.152361	-1.55371	0.120253	0.233448	THSD7A
81	ENSG00000005156.7	702.993	0.206499	0.0823067	2.50889	0.012111	0.0341933	LIG3
82	ENSG00000005175.5	1161.22	0.112693	0.0841803	1.33871	0.180665	0.320031	RPAP3
83	ENSG00000005187.7	105.816	-0.075335	0.140622	-0.535728	0.592146	0.739622	ACSM3
84	ENSG00000005189.15	114.049	-0.0932721	0.158357	-0.588999	0.555862	0.710381	AC004381.6
85	ENSG00000005194.10	1139.21	-0.347162	0.0735218	-4.7219	2.33654e-06	1.45606e-05	CIAPIN1
86	ENSG00000005206.12	945.067	0.38756	0.148403	2.61153	0.0090137	0.0264208	SPPL2B
87	ENSG00000005238.15	1048	-0.235633	0.0819734	-2.87451	0.00404659	0.0130798	FAM214B
88	ENSG00000005243.5	29.6058	-1.80375	0.268478	-6.71842	1.83701e-11	2.25999e-10	COPZ2
89	ENSG00000005249.8	242.074	-0.547998	0.107413	-5.10177	3.36493e-07	2.38559e-06	PRKAR2B
90	ENSG00000005302.13	1196.09	-0.0345113	0.0668598	-0.516174	0.605733	0.749758	MSL3
91	ENSG00000005339.8	3748.62	0.107093	0.0737994	1.45114	0.146741	0.272658	CREBBP
92	ENSG00000005379.11	1080.67	-0.325199	0.093114	-3.49249	0.000478544	0.00192647	BZRAP1
93	ENSG00000005421.4	0.942951	0.260278	0.292194	0.890772	0.373051	NA	PON1
94	ENSG00000005436.9	580.961	0.457754	0.0874092	5.23691	1.63291e-07	1.20972e-06	GCFC2
95	ENSG00000005448.12	1099.74	-0.189987	0.0696356	-2.7283	0.00636612	0.019489	WDR54
96	ENSG00000005469.7	895.625	-0.527657	0.0697777	-7.56197	3.97017e-14	6.46863e-13	CROT
97	ENSG00000005471.11	36.3408	-0.383315	0.233682	-1.64033	0.100937	0.203335	ABCB4
98	ENSG00000005483.15	2758.81	-0.196242	0.0642588	-3.05393	0.00225868	0.00776688	KMT2E
99	ENSG00000005486.12	2173.53	-0.33504	0.0803006	-4.17233	3.01505e-05	0.000155708	RHBDD2
100	ENSG00000005513.9	16.6603	-0.832647	0.294234	-2.82988	0.00465652	0.0147972	SOX8
101	ENSG00000005700.10	3165.73	-0.0235525	0.0795401	-0.296108	0.767147	0.864127	IBTK
102	ENSG00000005801.12	1186.17	0.503934	0.0803838	6.2691	3.63132e-10	3.841e-09	ZNF195
103	ENSG00000005810.13	2869.54	0.563886	0.0919428	6.13302	8.62278e-10	8.69771e-09	MYCBP2
104	ENSG00000005812.6	1605.37	-0.0352604	0.0717887	-0.491169	0.623307	0.762682	FBXL3
105	ENSG00000005844.13	0.777355	-0.0275638	0.244733	-0.112628	0.910325	NA	ITGAL
106	ENSG00000005882.7	1518.06	-0.3322	0.0885277	-3.7525	0.000175082	0.000775738	PDK2
107	ENSG00000005884.13	61253.4	0.549942	0.0993416	5.53587	3.09688e-08	2.55447e-07	ITGA3
108	ENSG00000005889.11	1291.69	0.269667	0.0690516	3.90529	9.41105e-05	0.000441264	ZFX
109	ENSG00000005893.11	8730.57	-0.126466	0.0761134	-1.66155	0.0966025	0.196316	LAMP2
110	ENSG00000005955.8	2282.62	-0.0573122	0.0648106	-0.884303	0.376532	0.550115	GGNBP2
111	ENSG00000005961.13	112.756	-0.890132	0.167304	-5.32044	1.03518e-07	7.91779e-07	ITGA2B
112	ENSG00000005981.8	1.36463	-0.0948571	0.333817	-0.284159	0.776288	0.870299	ASB4
113	ENSG00000006007.7	2992.63	-0.0280689	0.0686295	-0.408991	0.682546	0.80696	GDE1
114	ENSG00000006015.13	483.624	-0.139205	0.272739	-0.510395	0.609775	0.752517	C19orf60
115	ENSG00000006016.6	16.708	0.333337	0.285383	1.16804	0.242792	0.400999	CRLF1
116	ENSG00000006025.7	1017.1	0.238124	0.117104	2.03344	0.0420077	0.0991779	OSBPL7
117	ENSG00000006042.7	1324.99	-0.70661	0.0793411	-8.90597	5.29207e-19	1.30141e-17	TMEM98
118	ENSG00000006047.8	0.547717	-0.0655507	0.227285	-0.288407	0.773035	NA	YBX2
119	ENSG00000006059.3	0.399706	0.183649	0.213014	0.862147	0.388607	NA	KRT33A
120	ENSG00000006062.9	1181.05	-0.207344	0.0766859	-2.70381	0.00685487	0.0207751	MAP3K14
121	ENSG00000006071.7	2.16373	0.0982988	0.348166	0.282333	0.777688	0.87098	ABCC8
122	ENSG00000006074.4	0.10807	-0.0371285	0.150961	-0.245948	0.805723	NA	CCL18
123	ENSG00000006114.11	1744.03	-0.126171	0.0669218	-1.88535	0.0593825	0.13218	SYNRG
124	ENSG00000006118.10	3359.25	0.745317	0.112002	6.65452	2.84219e-11	3.4123e-10	TMEM132A
125	ENSG00000006125.12	10656.4	-0.235865	0.0667557	-3.53326	0.000410463	0.00167895	AP2B1
126	ENSG00000006194.6	1771.8	0.0353544	0.0644895	0.54822	0.583541	0.733	ZNF263
127	ENSG00000006210.6	0.423301	0.234205	0.219464	1.06717	0.285896	NA	CX3CL1
128	ENSG00000006282.15	6939.28	-0.0972438	0.0702875	-1.38352	0.166507	0.300464	SPATA20
129	ENSG00000006283.13	31.4626	1.33425	0.269079	4.9586	7.10045e-07	4.78986e-06	CACNA1G
130	ENSG00000006327.9	2659.81	0.38193	0.116181	3.28738	0.00101125	0.00379269	TNFRSF12A
131	ENSG00000006377.9	4.62365	-1.0632	0.371733	-2.86012	0.00423482	0.0135999	DLX6
132	ENSG00000006432.11	2013.16	0.375786	0.0645745	5.81941	5.90547e-09	5.36715e-08	MAP3K9
133	ENSG00000006451.3	1664.79	-0.132699	0.0763218	-1.73868	0.0820914	0.172539	RALA
134	ENSG00000006453.9	1007.15	0.494893	0.0715619	6.91559	4.65916e-12	6.13274e-11	BAIAP2L1
135	ENSG00000006459.6	681.662	0.507872	0.0893066	5.68683	1.29416e-08	1.1242e-07	JHDM1D
136	ENSG00000006468.9	1342.95	-0.16417	0.0737352	-2.22648	0.025982	0.0657711	ETV1
137	ENSG00000006530.11	904.961	-0.0582824	0.0756309	-0.770616	0.440935	0.612874	AGK
138	ENSG00000006534.11	1568.47	0.195177	0.0814706	2.39567	0.0165901	0.0447738	ALDH3B1
139	ENSG00000006555.6	133.496	0.0466666	0.168604	0.276782	0.781947	0.87415	TTC22
140	ENSG00000006576.12	1101.85	-0.597801	0.0837287	-7.13974	9.35103e-13	1.32255e-11	PHTF2
141	ENSG00000006606.4	64.6475	-0.110637	0.173573	-0.637406	0.523861	0.684597	CCL26
142	ENSG00000006607.9	1368.13	0.313294	0.0596709	5.25036	1.51803e-07	1.13022e-06	FARP2
143	ENSG00000006625.13	585.077	0.471555	0.102885	4.58332	4.57659e-06	2.72612e-05	GGCT
144	ENSG00000006634.3	260.252	0.275697	0.109503	2.51772	0.0118116	0.0334574	DBF4
145	ENSG00000006638.7	74.1358	0.0108337	0.181189	0.0597923	0.952321	0.975486	TBXA2R
146	ENSG00000006652.9	2395.48	-0.331103	0.0746058	-4.43804	9.0782e-06	5.12161e-05	IFRD1
147	ENSG00000006695.6	347.039	0.365888	0.108605	3.36897	0.000754493	0.00290778	COX10
148	ENSG00000006704.6	1192.43	0.280264	0.0743836	3.76782	0.000164678	0.000733746	GTF2IRD1
149	ENSG00000006712.10	1929.89	-0.213629	0.0614643	-3.47566	0.000509598	0.00203976	PAF1
150	ENSG00000006715.11	4419.33	-0.50539	0.065586	-7.70576	1.30063e-14	2.23967e-13	VPS41
151	ENSG00000006740.12	438.749	-0.285329	0.0818371	-3.48655	0.000489287	0.00196619	ARHGAP44
152	ENSG00000006744.14	2385.9	-0.0232004	0.0568279	-0.408256	0.683085	0.807469	ELAC2
153	ENSG00000006747.10	40.8048	0.394595	0.271504	1.45337	0.146122	0.271756	SCIN
154	ENSG00000006756.11	356.785	-0.0181223	0.0955788	-0.189606	0.849618	0.916456	ARSD
155	ENSG00000006757.7	1176.92	-0.333485	0.0717439	-4.64826	3.34746e-06	2.03454e-05	PNPLA4
156	ENSG00000006788.8	0.305875	0.120574	0.182638	0.660182	0.509137	NA	MYH13
157	ENSG00000006831.9	3115.91	0.0316915	0.0604392	0.524353	0.600033	0.746021	ADIPOR2
158	ENSG00000006837.7	46.2158	-0.152002	0.20422	-0.744307	0.456691	0.627087	CDKL3
159	ENSG00000007001.8	0.453075	-0.177995	0.236168	-0.753679	0.451042	NA	UPP2
160	ENSG00000007038.6	0.313918	-0.0745683	0.157805	-0.472534	0.636546	NA	PRSS21
161	ENSG00000007047.10	1030.21	0.309637	0.0971132	3.18841	0.00143057	0.00517003	MARK4
162	ENSG00000007062.7	2.70765	0.000629562	0.367757	0.0017119	0.998634	0.999259	PROM1
163	ENSG00000007080.6	2228.83	0.134484	0.144695	0.929435	0.352664	0.525548	CCDC124
164	ENSG00000007168.8	3520.9	0.0295282	0.0604979	0.488086	0.625489	0.76435	PAFAH1B1
165	ENSG00000007171.12	2.30241	-0.46133	0.355794	-1.29662	0.194762	0.338972	NOS2
166	ENSG00000007174.13	0.275106	-0.00889657	0.177554	-0.0501062	0.960038	NA	DNAH9
167	ENSG00000007202.10	6222.81	0.0936745	0.0645588	1.451	0.146781	0.272687	KIAA0100
168	ENSG00000007216.10	0.596197	-0.00591852	0.206501	-0.028661	0.977135	NA	SLC13A2
169	ENSG00000007237.14	1.99423	-0.593101	0.35177	-1.68605	0.0917869	0.188755	GAS7
170	ENSG00000007255.6	390.914	-0.665369	0.108694	-6.12148	9.27127e-10	9.31409e-09	TRAPPC6A
171	ENSG00000007264.9	1.89152	0.503047	0.337162	1.492	0.135698	0.256544	MATK
172	ENSG00000007306.10	0.141139	0.024501	0.150961	0.1623	0.871069	NA	CEACAM7
173	ENSG00000007312.8	0.691041	-0.0161978	0.272386	-0.0594663	0.952581	NA	CD79B
174	ENSG00000007314.7	2.29694	0.336406	0.359819	0.934933	0.349823	0.522472	SCN4A
175	ENSG00000007341.14	435.5	-0.520175	0.084673	-6.14334	8.08048e-10	8.18756e-09	ST7L
176	ENSG00000007372.16	827.508	-0.0994542	0.0715179	-1.39062	0.164341	0.297402	PAX6
177	ENSG00000007376.3	1563.79	0.234883	0.124384	1.88838	0.0589754	0.131534	RPUSD1
178	ENSG00000007384.11	1133.96	0.700818	0.123458	5.67659	1.37409e-08	1.18814e-07	RHBDF1
179	ENSG00000007392.12	870.113	0.0811823	0.0775054	1.04744	0.294897	0.46216	LUC7L
180	ENSG00000007402.7	1146.98	0.3796	0.0863404	4.39656	1.09981e-05	6.11393e-05	CACNA2D2
181	ENSG00000007516.9	507.988	0.220911	0.119712	1.84535	0.064986	0.142218	BAIAP3
182	ENSG00000007520.3	977.992	-0.0374558	0.100836	-0.371451	0.710302	0.826274	TSR3
183	ENSG00000007541.10	1975.28	0.0433241	0.130082	0.333052	0.739095	0.84557	PIGQ
184	ENSG00000007545.11	630.83	0.191377	0.0807589	2.36973	0.0178009	0.047549	CRAMP1L
185	ENSG00000007866.14	830.939	0.362516	0.0874043	4.14758	3.36008e-05	0.00017151	TEAD3
186	ENSG00000007908.11	0.782337	-0.00870339	0.262584	-0.0331451	0.973559	NA	SELE
187	ENSG00000007923.11	2213.86	0.65515	0.0521051	12.5736	2.94882e-36	2.25469e-34	DNAJC11
188	ENSG00000007944.10	796.076	-1.02012	0.0774993	-13.163	1.43249e-39	1.31525e-37	MYLIP
189	ENSG00000007952.13	28.3775	0.0855752	0.249879	0.342467	0.732	0.841303	NOX1
190	ENSG00000007968.6	37.4215	2.00013	0.268362	7.45308	9.11828e-14	1.43151e-12	E2F2
191	ENSG00000008018.8	3172.51	0.0129167	0.0625482	0.206508	0.836394	0.90854	PSMB1
192	ENSG00000008056.8	2.94031	0.306735	0.367847	0.833866	0.404357	0.578763	SYN1
193	ENSG00000008083.9	599.319	0.141282	0.0849303	1.6635	0.0962123	0.195665	JARID2
194	ENSG00000008086.6	199.515	-0.0688009	0.131561	-0.522956	0.601005	0.746731	CDKL5
195	ENSG00000008118.5	4.30034	-0.0877209	0.372368	-0.235576	0.813762	0.895154	CAMK1G
196	ENSG00000008128.18	29.7143	0.0159486	0.256504	0.062177	0.950422	0.974387	CDK11A
197	ENSG00000008130.11	3621.2	0.217683	0.0679684	3.20271	0.00136143	0.00494945	NADK
198	ENSG00000008196.8	0.960066	-0.102565	0.287234	-0.357079	0.721033	NA	TFAP2B
199	ENSG00000008197.4	0.141139	0.024501	0.150961	0.1623	0.871069	NA	TFAP2D
200	ENSG00000008226.15	29.1298	0.153767	0.26618	0.577679	0.563481	0.71644	DLEC1
201	ENSG00000008256.11	2687.07	-0.476241	0.0599654	-7.94193	1.99056e-15	3.67942e-14	CYTH3
202	ENSG00000008277.10	737.724	-0.702114	0.0720466	-9.74528	1.93247e-22	6.11486e-21	ADAM22
203	ENSG00000008282.3	5669.38	-0.472592	0.0739822	-6.38791	1.68171e-10	1.84683e-09	SYPL1
204	ENSG00000008283.11	5924.79	0.350205	0.0664058	5.27371	1.33693e-07	1.00676e-06	CYB561
205	ENSG00000008294.16	17545.5	-0.292203	0.0623645	-4.68541	2.794e-06	1.72056e-05	SPAG9
206	ENSG00000008300.10	718.724	-0.5939	0.0734092	-8.09027	5.95331e-16	1.14976e-14	CELSR3
207	ENSG00000008311.10	151.612	-1.46481	0.157174	-9.31967	1.16698e-20	3.33468e-19	AASS
208	ENSG00000008323.11	25.3227	-0.23141	0.270027	-0.856989	0.391451	0.565457	PLEKHG6
209	ENSG00000008324.6	628.881	0.190123	0.084464	2.25094	0.0243896	0.0622396	SS18L2
210	ENSG00000008382.11	280.792	0.159181	0.0952091	1.67191	0.094543	0.193111	MPND
211	ENSG00000008394.8	4179.05	-0.105473	0.0630058	-1.67401	0.0941279	0.192457	MGST1
212	ENSG00000008405.7	1629.91	-0.237126	0.0623686	-3.80201	0.000143527	0.000649861	CRY1
213	ENSG00000008438.4	1.9094	-0.154625	0.35094	-0.440602	0.659501	0.790435	PGLYRP1
214	ENSG00000008441.12	13841.7	-0.213156	0.0646117	-3.29903	0.000970192	0.00365236	NFIX
215	ENSG00000008513.10	18357.9	0.227008	0.047142	4.81542	1.46894e-06	9.47012e-06	ST3GAL1
216	ENSG00000008516.12	9.34917	0.270124	0.343167	0.787151	0.431193	0.604303	MMP25
217	ENSG00000008517.12	32.9732	1.28912	0.243821	5.28715	1.2424e-07	9.40318e-07	IL32
218	ENSG00000008710.13	2291.7	0.122237	0.125653	0.972813	0.330646	0.501691	PKD1
219	ENSG00000008735.10	167.718	1.0886	0.162508	6.69878	2.10172e-11	2.56174e-10	MAPK8IP2
220	ENSG00000008838.13	2962.74	-0.0797807	0.0661526	-1.20601	0.227814	0.381586	MED24
221	ENSG00000008853.12	1036.8	0.594164	0.0795145	7.4724	7.87455e-14	1.24322e-12	RHOBTB2
222	ENSG00000008869.7	1340.95	0.131811	0.0695712	1.89462	0.0581428	0.129932	HEATR5B
223	ENSG00000008952.12	7165.71	-0.395246	0.0738431	-5.3525	8.67452e-08	6.6966e-07	SEC62
224	ENSG00000008988.5	2343.88	-0.0609097	0.133156	-0.457432	0.647361	0.781421	RPS20
225	ENSG00000009307.11	17139.8	-0.00843634	0.0633542	-0.133162	0.894066	0.942266	CSDE1
226	ENSG00000009335.13	5515.01	0.217437	0.0538914	4.03473	5.46651e-05	0.000268155	UBE3C
227	ENSG00000009413.11	1235.61	0.251552	0.105834	2.37686	0.0174608	0.0468079	REV3L
228	ENSG00000009694.9	41.3065	0.0732415	0.219638	0.333465	0.738783	0.845443	TENM1
229	ENSG00000009709.7	0.124945	0.024501	0.150961	0.1623	0.871069	NA	PAX7
230	ENSG00000009724.12	46.0545	0.365905	0.239269	1.52926	0.1262	0.242412	MASP2
231	ENSG00000009765.10	3.97224	-0.548638	0.373228	-1.46998	0.141567	0.265025	IYD
232	ENSG00000009780.11	207.894	-0.0783306	0.123209	-0.635753	0.524937	0.685444	FAM76A
233	ENSG00000009790.10	73.5278	-0.0443036	0.174464	-0.253942	0.799541	0.885598	TRAF3IP3
234	ENSG00000009830.7	973.342	0.298947	0.074855	3.99368	6.50547e-05	0.000314099	POMT2
235	ENSG00000009844.11	1583.69	0.00470278	0.074372	0.0632332	0.949581	0.974015	VTA1
236	ENSG00000009950.11	45.7114	-0.217622	0.216731	-1.00411	0.315325	0.485314	MLXIPL
237	ENSG00000009954.6	4480.82	-0.119916	0.0646412	-1.8551	0.0635817	0.139581	BAZ1B
238	ENSG00000010017.9	1925.03	0.144012	0.0715571	2.01254	0.0441627	0.103437	RANBP9
239	ENSG00000010030.9	9.56269	2.55377	0.370314	6.89624	5.33985e-12	6.97137e-11	ETV7
240	ENSG00000010072.11	422.425	-0.0705775	0.101267	-0.696944	0.485838	0.652492	SPRTN
241	ENSG00000010165.15	5554.62	-0.0666361	0.0509028	-1.30908	0.190506	0.333234	METTL13
242	ENSG00000010219.9	298.699	0.0100997	0.0902859	0.111863	0.910932	0.952781	DYRK4
243	ENSG00000010244.12	3523.33	0.041531	0.0560916	0.740413	0.459049	0.62915	ZNF207
244	ENSG00000010256.6	8146.2	0.305603	0.0746339	4.09469	4.22738e-05	0.000211209	UQCRC1
245	ENSG00000010270.9	655.814	-0.518042	0.0884672	-5.85575	4.74858e-09	4.37788e-08	STARD3NL
246	ENSG00000010278.7	8336.92	-0.0509857	0.0723029	-0.705167	0.480706	0.647853	CD9
247	ENSG00000010282.10	0.247103	0.0784606	0.151134	0.519146	0.603659	NA	HHATL
248	ENSG00000010292.8	1701	0.285385	0.0979886	2.91243	0.00358628	0.0117737	NCAPD2
249	ENSG00000010295.15	7.76758	0.459287	0.366273	1.25395	0.209861	0.359059	IFFO1
250	ENSG00000010310.4	73.0986	-0.0475654	0.185875	-0.2559	0.798028	0.884821	GIPR
251	ENSG00000010318.15	205.402	-0.530164	0.119216	-4.44708	8.70443e-06	4.92438e-05	PHF7
252	ENSG00000010319.2	2.09874	0.0285523	0.354477	0.0805476	0.935802	0.966252	SEMA3G
253	ENSG00000010322.11	4414.85	0.0658048	0.0819166	0.803315	0.421793	0.595285	NISCH
254	ENSG00000010327.6	4.82876	0.17727	0.372999	0.475255	0.634605	0.771466	STAB1
255	ENSG00000010361.9	259.509	0.239635	0.130659	1.83405	0.0666466	0.145326	FUZ
256	ENSG00000010379.11	1.2818	-0.232962	0.315242	-0.738995	0.45991	NA	SLC6A13
257	ENSG00000010404.13	4391.39	-0.156781	0.067816	-2.31186	0.0207854	0.0542848	IDS
258	ENSG00000010438.12	3897.91	-0.599987	0.0985015	-6.09115	1.12106e-09	1.11424e-08	PRSS3
259	ENSG00000010539.7	308.813	0.229223	0.104449	2.19459	0.0281931	0.0704687	ZNF200
260	ENSG00000010610.5	1.00073	0.0904895	0.252654	0.358156	0.720227	NA	CD4
261	ENSG00000010626.10	297.452	-0.579143	0.10939	-5.29428	1.19484e-07	9.06777e-07	LRRC23
262	ENSG00000010671.11	15.8701	-0.0751171	0.300616	-0.249877	0.802682	0.88773	BTK
263	ENSG00000010704.14	15.4906	-0.567771	0.316519	-1.7938	0.0728457	0.156303	HFE
264	ENSG00000010803.12	1605.16	0.00034988	0.0634559	0.00551375	0.995601	0.997605	SCMH1
265	ENSG00000010810.13	992.386	-0.182015	0.0718032	-2.53491	0.0112476	0.0320992	FYN
266	ENSG00000010818.4	4208.88	-0.286007	0.0821065	-3.48336	0.000495157	0.00198835	HIVEP2
267	ENSG00000010932.11	3.05308	0.517509	0.369978	1.39875	0.161886	0.294211	FMO1
268	ENSG00000011007.8	1830.46	0.260904	0.0599548	4.35169	1.35095e-05	7.39983e-05	TCEB3
269	ENSG00000011009.6	1256.57	0.536425	0.0856466	6.26324	3.77064e-10	3.98085e-09	LYPLA2
270	ENSG00000011021.17	1081.93	-0.321487	0.0772052	-4.16406	3.12633e-05	0.000160862	CLCN6
271	ENSG00000011028.9	5202.53	-1.0868	0.0791114	-13.7376	6.044e-43	6.41724e-41	MRC2
272	ENSG00000011105.7	704.909	-0.360094	0.0788622	-4.56612	4.96846e-06	2.94155e-05	TSPAN9
273	ENSG00000011114.10	3725.35	0.149762	0.0735352	2.0366	0.0416902	0.0984906	BTBD7
274	ENSG00000011132.7	492.216	0.408592	0.140976	2.89831	0.00375184	0.0122526	APBA3
275	ENSG00000011143.12	993.154	-0.353594	0.0707805	-4.99564	5.864e-07	4.00644e-06	MKS1
276	ENSG00000011198.3	925.903	0.3678	0.0806953	4.55788	5.16718e-06	3.05195e-05	ABHD5
277	ENSG00000011201.6	1832.15	0.186021	0.0669625	2.77798	0.00546972	0.0170524	KAL1
278	ENSG00000011243.13	2254.72	-0.095873	0.0724151	-1.32394	0.185524	0.326702	AKAP8L
279	ENSG00000011258.11	1417.43	-0.129458	0.0756887	-1.7104	0.0871915	0.181117	MBTD1
280	ENSG00000011260.9	2946.88	-0.327315	0.058435	-5.60135	2.12684e-08	1.79599e-07	UTP18
281	ENSG00000011275.14	2833.23	-0.750373	0.0547244	-13.7119	8.62147e-43	9.02555e-41	RNF216
282	ENSG00000011295.11	6043.72	-0.984876	0.0891251	-11.0505	2.18042e-28	1.05732e-26	TTC19
283	ENSG00000011304.12	7841.34	0.0525609	0.0670402	0.78402	0.433028	0.605942	PTBP1
284	ENSG00000011332.15	88.8861	0.280246	0.157467	1.77971	0.0751226	0.160528	DPF1
285	ENSG00000011347.5	1348.59	1.22477	0.106018	11.5524	7.17527e-31	3.99869e-29	SYT7
286	ENSG00000011376.5	3023.8	-0.267477	0.0755106	-3.54224	0.000396742	0.00162698	LARS2
287	ENSG00000011405.9	3894.18	0.317306	0.0899152	3.52895	0.000417216	0.00170377	PIK3C2A
288	ENSG00000011422.7	1639.19	-0.428624	0.0858173	-4.99461	5.89548e-07	4.02427e-06	PLAUR
289	ENSG00000011426.6	811.566	1.68887	0.25024	6.749	1.48867e-11	1.85487e-10	ANLN
290	ENSG00000011451.13	3028.38	-0.20781	0.0842212	-2.46744	0.0136085	0.0377923	WIZ
291	ENSG00000011454.12	4560.9	-0.43475	0.0494168	-8.79762	1.39748e-18	3.34843e-17	RABGAP1
292	ENSG00000011465.12	0.239327	-0.00815697	0.170466	-0.0478511	0.961835	NA	DCN
293	ENSG00000011478.7	601.261	0.210708	0.0881511	2.3903	0.0168346	0.0453572	QPCTL
294	ENSG00000011485.10	1557.87	0.177805	0.0667822	2.66246	0.00775718	0.0231619	PPP5C
295	ENSG00000011523.9	1314.98	-0.685459	0.0660928	-10.3712	3.35402e-25	1.28225e-23	CEP68
296	ENSG00000011566.10	4097.68	0.231432	0.0656653	3.52442	0.000424415	0.00173035	MAP4K3
297	ENSG00000011590.9	3.90337	0.0943188	0.372868	0.252955	0.800303	0.886179	ZBTB32
298	ENSG00000011638.6	1104.83	-0.281277	0.0745362	-3.7737	0.000160847	0.000718333	TMEM159
299	ENSG00000011677.8	0.475052	-0.135365	0.222754	-0.607687	0.543395	NA	GABRA3
300	ENSG00000012048.15	323.946	0.784466	0.175431	4.47165	7.76197e-06	4.43487e-05	BRCA1
301	ENSG00000012061.11	1385.14	0.150589	0.0987859	1.52439	0.12741	0.244193	ERCC1
302	ENSG00000012124.10	21.4078	-0.961785	0.291573	-3.29861	0.000971664	0.00365729	CD22
303	ENSG00000012171.13	663.98	1.94747	0.141109	13.8011	2.50823e-43	2.75451e-41	SEMA3B
304	ENSG00000012174.7	2619.35	0.261962	0.0646934	4.04928	5.13751e-05	0.000253291	MBTPS2
305	ENSG00000012211.8	601.765	0.611019	0.102513	5.96043	2.5158e-09	2.39632e-08	PRICKLE3
306	ENSG00000012223.8	1.18108	-0.169565	0.309411	-0.548025	0.583675	NA	LTF
307	ENSG00000012232.4	2037.73	0.180931	0.055002	3.28954	0.00100352	0.00376643	EXTL3
308	ENSG00000012504.9	0.374154	0.0534238	0.210191	0.254168	0.799365	NA	NR1H4
309	ENSG00000012660.9	11111.7	-0.235823	0.0644195	-3.66075	0.000251481	0.00107744	ELOVL5
310	ENSG00000012779.6	1.06125	0.186023	0.309914	0.600238	0.548347	NA	ALOX5
311	ENSG00000012822.11	4535.32	-0.368236	0.0776876	-4.73996	2.13762e-06	1.34068e-05	CALCOCO1
312	ENSG00000012963.9	2113.9	0.0957814	0.0991483	0.966042	0.334023	0.505393	UBR7
313	ENSG00000012983.7	4063.09	0.292994	0.0564245	5.19266	2.07308e-07	1.51775e-06	MAP4K5
314	ENSG00000013016.10	1662.93	-0.368032	0.0673513	-5.46437	4.64563e-08	3.73434e-07	EHD3
315	ENSG00000013275.3	2655.65	0.26398	0.0531069	4.97073	6.67005e-07	4.51946e-06	PSMC4
316	ENSG00000013288.4	1099.07	0.0330426	0.0785868	0.42046	0.674149	0.800879	MAN2B2
317	ENSG00000013297.6	90.7179	0.175532	0.15297	1.14749	0.251179	0.411582	CLDN11
318	ENSG00000013306.11	16015.4	0.098095	0.0753896	1.30117	0.193199	0.336801	SLC25A39
319	ENSG00000013364.14	2256.94	0.326317	0.0595566	5.4791	4.27483e-08	3.45238e-07	MVP
320	ENSG00000013374.11	3540.92	0.172997	0.0749688	2.30759	0.0210218	0.0547937	NUB1
321	ENSG00000013375.11	2078.92	0.269735	0.0611622	4.41016	1.03295e-05	5.77231e-05	PGM3
322	ENSG00000013392.6	590.858	-0.341339	0.0933905	-3.65497	0.000257214	0.00110011	RWDD2A
323	ENSG00000013441.11	2634.81	-0.120849	0.0663163	-1.82232	0.0684067	0.148586	CLK1
324	ENSG00000013503.5	829.063	0.0984274	0.0828365	1.18821	0.23475	0.390599	POLR3B
325	ENSG00000013523.5	1405.6	-0.133421	0.0711991	-1.87391	0.0609427	0.134964	ANGEL1
326	ENSG00000013561.13	2704.31	-0.0727047	0.0637963	-1.13964	0.254437	0.415615	RNF14
327	ENSG00000013563.9	889.27	-0.348779	0.0757707	-4.60308	4.16288e-06	2.49228e-05	DNASE1L1
328	ENSG00000013573.12	737.482	0.793241	0.0748123	10.6031	2.88343e-26	1.18527e-24	DDX11
329	ENSG00000013583.4	728.499	-0.179642	0.078824	-2.27903	0.0226654	0.0584655	HEBP1
330	ENSG00000013588.5	4771.21	0.553578	0.0850983	6.50515	7.76137e-11	8.88947e-10	GPRC5A
331	ENSG00000013619.9	540.527	0.415374	0.101815	4.07968	4.50981e-05	0.000224219	MAMLD1
332	ENSG00000013725.10	1.65413	0.220743	0.345758	0.638432	0.523192	0.684043	CD6
333	ENSG00000013810.14	825.979	1.47064	0.147255	9.98706	1.7365e-23	5.91228e-22	TACC3
334	ENSG00000014123.9	931.082	-0.138122	0.0824667	-1.67488	0.0939585	0.192205	UFL1
335	ENSG00000014138.4	755.831	0.707474	0.124547	5.68039	1.34387e-08	1.16467e-07	POLA2
336	ENSG00000014164.6	1910.69	0.0638287	0.0955902	0.667733	0.504304	0.668418	ZC3H3
337	ENSG00000014216.11	8888.36	0.483545	0.066505	7.27081	3.57329e-13	5.28748e-12	CAPN1
338	ENSG00000014257.11	22.4447	1.09863	0.290453	3.78246	0.000155285	0.00069605	ACPP
339	ENSG00000014641.13	7647.01	-0.0905426	0.0556188	-1.62791	0.103543	0.207466	MDH1
340	ENSG00000014824.9	2128.59	-0.116507	0.0670247	-1.73827	0.0821629	0.172652	SLC30A9
341	ENSG00000014914.15	232.905	0.554279	0.0995875	5.56575	2.61027e-08	2.17632e-07	MTMR11
342	ENSG00000014919.8	1303.05	-0.186534	0.063863	-2.92085	0.00349075	0.0114836	COX15
343	ENSG00000015133.14	1453.58	1.12064	0.0649456	17.255	1.02648e-66	2.61321e-64	CCDC88C
344	ENSG00000015153.10	490.539	-0.327005	0.116545	-2.80583	0.00501876	0.015787	YAF2
345	ENSG00000015171.14	1887.72	-0.00445151	0.0723593	-0.0615196	0.950945	0.974652	ZMYND11
346	ENSG00000015285.6	41.257	-0.497665	0.218088	-2.28194	0.0224926	0.0580667	WAS
347	ENSG00000015413.5	0.521863	0.292544	0.229382	1.27536	0.202182	NA	DPEP1
348	ENSG00000015475.14	511.905	0.298449	0.0886273	3.36746	0.000758636	0.00292173	BID
349	ENSG00000015479.13	12137.6	-0.0962254	0.0664015	-1.44915	0.147297	0.273222	MATR3
350	ENSG00000015520.10	26.4388	0.866997	0.254629	3.40494	0.000661789	0.00258384	NPC1L1
351	ENSG00000015532.5	2391.52	-0.344076	0.0796675	-4.31891	1.56803e-05	8.49339e-05	XYLT2
352	ENSG00000015592.12	1.09433	0.031201	0.312237	0.0999271	0.920402	NA	STMN4
353	ENSG00000015676.13	4876.34	-0.105889	0.0814989	-1.29926	0.193854	0.337622	NUDCD3
354	ENSG00000016082.10	28.3268	-0.312862	0.25679	-1.21836	0.223088	0.375523	ISL1
355	ENSG00000016391.6	331.367	-1.78066	0.112664	-15.805	2.87194e-56	5.2309e-54	CHDH
356	ENSG00000016402.8	169.065	0.444945	0.153355	2.9014	0.00371499	0.0121499	IL20RA
357	ENSG00000016602.8	0.0823676	0.024501	0.150961	0.1623	0.871069	NA	CLCA4
358	ENSG00000016864.12	3084.38	-0.230511	0.0506612	-4.55004	5.36363e-06	3.15882e-05	GLT8D1
359	ENSG00000017260.15	3835.47	0.339802	0.0643803	5.27805	1.30568e-07	9.84888e-07	ATP2C1
360	ENSG00000017373.11	220.171	0.203895	0.110609	1.84339	0.0652728	0.142803	SRCIN1
361	ENSG00000017483.10	7.723	0.331976	0.348506	0.952569	0.340809	0.512769	SLC38A5
362	ENSG00000017621.11	188.327	-1.22693	0.161054	-7.61812	2.57392e-14	4.29363e-13	MAGIX
363	ENSG00000017797.7	6449.88	0.129618	0.0445275	2.91096	0.00360317	0.0118256	RALBP1
364	ENSG00000018189.8	580.74	0.26282	0.0947925	2.77259	0.00556129	0.0172969	RUFY3
365	ENSG00000018280.12	22.8863	-0.0296462	0.267744	-0.110726	0.911833	0.95319	SLC11A1
366	ENSG00000018408.10	15952	-0.355548	0.0660611	-5.38211	7.36195e-08	5.75269e-07	WWTR1
367	ENSG00000018510.8	3983.59	-0.115759	0.0676066	-1.71224	0.0868523	0.180654	AGPS
368	ENSG00000018610.9	1261.34	-0.0829451	0.056396	-1.47076	0.141356	0.264849	CXorf56
369	ENSG00000018625.10	3.69055	1.03854	0.371299	2.79706	0.00515707	0.0161835	ATP1A2
370	ENSG00000018699.7	999.163	-0.0621537	0.0771253	-0.805879	0.420312	0.593898	TTC27
371	ENSG00000018869.12	0.253615	-0.00845912	0.173406	-0.048782	0.961093	NA	ZNF582
372	ENSG00000019102.7	28.4512	-0.497736	0.241466	-2.06131	0.0392732	0.0937095	VSIG2
373	ENSG00000019144.12	891.846	0.0203625	0.0869261	0.234251	0.81479	0.895626	PHLDB1
374	ENSG00000019169.9	0.0823676	0.024501	0.150961	0.1623	0.871069	NA	MARCO
375	ENSG00000019186.5	0.588382	0.181627	0.233537	0.777725	0.436731	NA	CYP24A1
376	ENSG00000019485.8	573.03	-0.0528796	0.0913454	-0.578898	0.562658	0.71584	PRDM11
377	ENSG00000019505.3	1.52942	0.030336	0.311927	0.0972533	0.922525	0.958285	SYT13
378	ENSG00000019549.4	244.565	-0.477177	0.124572	-3.83052	0.000127871	0.000584038	SNAI2
379	ENSG00000019582.10	8.82254	0.855206	0.356131	2.40138	0.0163334	0.044209	CD74
380	ENSG00000019991.11	10.6434	-0.486282	0.338128	-1.43816	0.150389	0.277664	HGF
381	ENSG00000019995.6	1860.13	0.0731708	0.0675093	1.08386	0.278425	0.443771	ZRANB1
382	ENSG00000020129.11	1832.88	-0.206601	0.101178	-2.04196	0.0411559	0.0974854	NCDN
383	ENSG00000020181.13	344.071	-0.0464177	0.126505	-0.366925	0.713675	0.828075	GPR124
384	ENSG00000020256.15	1375.03	0.00539971	0.0669033	0.0807092	0.935673	0.966203	ZFP64
385	ENSG00000020426.6	2528.58	-0.00806162	0.0755099	-0.106762	0.914977	0.955006	MNAT1
386	ENSG00000020577.9	5067	0.251051	0.0532144	4.71774	2.38483e-06	1.48368e-05	SAMD4A
387	ENSG00000020633.14	32.5974	-4.09497	0.328353	-12.4713	1.07113e-35	7.81647e-34	RUNX3
388	ENSG00000020922.8	773.516	-0.0562712	0.0890483	-0.631918	0.52744	0.687368	MRE11A
389	ENSG00000021300.9	780.83	-1.12513	0.0869347	-12.9423	2.59742e-38	2.23808e-36	PLEKHB1
390	ENSG00000021355.8	1360.92	0.144901	0.074241	1.95177	0.0509657	0.116437	SERPINB1
391	ENSG00000021461.12	1.12888	0.690188	0.306674	2.25056	0.0244134	NA	CYP3A43
392	ENSG00000021488.8	6.55731	-0.4995	0.36057	-1.38531	0.165959	0.29974	SLC7A9
393	ENSG00000021574.7	954.888	-0.0272607	0.101295	-0.269123	0.787835	0.877928	SPAST
394	ENSG00000021645.13	279.847	0.481944	0.105733	4.55811	5.16158e-06	3.04944e-05	NRXN3
395	ENSG00000021762.15	1508.06	-0.0618707	0.0991068	-0.624283	0.532441	0.69201	OSBPL5
396	ENSG00000021776.6	3004.85	0.172506	0.0673738	2.56043	0.0104541	0.0300762	AQR
397	ENSG00000021826.10	1137.49	0.126978	0.0733744	1.73055	0.0835315	0.175122	CPS1
398	ENSG00000021852.8	0.0823676	0.024501	0.150961	0.1623	0.871069	NA	C8B
399	ENSG00000022267.12	10017	-0.539597	0.133311	-4.04764	5.17359e-05	0.000255014	FHL1
400	ENSG00000022277.8	6156.38	-0.300975	0.0498234	-6.04083	1.5332e-09	1.49666e-08	RTFDC1
401	ENSG00000022556.11	0.608868	0.0463224	0.249124	0.185941	0.852491	NA	NLRP2
402	ENSG00000022567.5	2193.81	0.415142	0.0965709	4.29883	1.71699e-05	9.24878e-05	SLC45A4
403	ENSG00000022840.11	9043.2	-0.0912081	0.065934	-1.38332	0.166565	0.300472	RNF10
404	ENSG00000022976.11	600.089	-0.165076	0.0887399	-1.86022	0.0628537	0.138294	ZNF839
405	ENSG00000023041.7	874.218	0.173868	0.0701243	2.47942	0.0131597	0.036696	ZDHHC6
406	ENSG00000023171.10	3116.86	-0.964503	0.0715021	-13.4892	1.81171e-41	1.78017e-39	GRAMD1B
407	ENSG00000023191.12	8676.46	-0.157248	0.0929522	-1.69171	0.0907017	0.186833	RNH1
408	ENSG00000023228.9	3999.31	0.298614	0.0712419	4.19155	2.77061e-05	0.000144181	NDUFS1
409	ENSG00000023287.8	1233.67	-0.291915	0.0768513	-3.79845	0.000145607	0.000657932	RB1CC1
410	ENSG00000023318.7	1542.8	-0.310548	0.0644991	-4.81477	1.47372e-06	9.49821e-06	ERP44
411	ENSG00000023330.10	4345.74	0.00210822	0.0728958	0.0289211	0.976928	0.988835	ALAS1
412	ENSG00000023445.9	441.509	0.74908	0.152746	4.9041	9.38552e-07	6.23004e-06	BIRC3
413	ENSG00000023516.7	1344.13	0.0712723	0.0948692	0.751269	0.452491	0.623481	AKAP11
414	ENSG00000023572.4	155.034	0.365644	0.118141	3.09498	0.00196829	0.00686419	GLRX2
415	ENSG00000023608.4	6264.02	-0.34661	0.083661	-4.14303	3.42754e-05	0.000174874	SNAPC1
416	ENSG00000023697.8	262.942	-0.276746	0.108354	-2.55409	0.0106465	0.030563	DERA
417	ENSG00000023734.6	3490.33	-0.0692451	0.0582293	-1.18918	0.234369	0.390058	STRAP
418	ENSG00000023839.6	22.4241	0.704144	0.266788	2.63934	0.00830677	0.0245997	ABCC2
419	ENSG00000023892.9	740.576	-0.152207	0.0741514	-2.05265	0.040107	0.0953738	DEF6
420	ENSG00000023902.9	211.802	0.655033	0.118297	5.53719	3.07369e-08	2.53627e-07	PLEKHO1
421	ENSG00000023909.5	769.206	0.069631	0.0896129	0.777019	0.437147	0.60946	GCLM
422	ENSG00000024048.6	2373.39	0.121083	0.0610776	1.98244	0.0474296	0.109724	UBR2
423	ENSG00000024422.7	40.6139	0.722609	0.224015	3.22572	0.00125656	0.00460211	EHD2
424	ENSG00000024526.12	91.9454	1.6799	0.203489	8.25547	1.51301e-16	3.10119e-15	DEPDC1
425	ENSG00000024862.12	447.628	-0.573581	0.088628	-6.47178	9.68549e-11	1.09367e-09	CCDC28A
426	ENSG00000025039.10	1183.74	0.589504	0.0865703	6.80954	9.7912e-12	1.24491e-10	RRAGD
427	ENSG00000025156.8	539.361	-0.238259	0.0880744	-2.70521	0.00682622	0.0206939	HSF2
428	ENSG00000025293.11	3857.6	-0.175294	0.053012	-3.30668	0.000944093	0.00356189	PHF20
429	ENSG00000025423.7	40.5551	0.43263	0.218463	1.98034	0.0476656	0.110078	HSD17B6
430	ENSG00000025434.14	343.532	-0.62545	0.100312	-6.23504	4.51661e-10	4.73051e-09	NR1H3
431	ENSG00000025708.8	361.97	1.25067	0.176906	7.06965	1.55327e-12	2.13615e-11	TYMP
432	ENSG00000025770.14	1008.89	0.143011	0.104622	1.36692	0.171649	0.307366	NCAPH2
433	ENSG00000025772.7	3358	-0.185984	0.0512274	-3.63056	0.000282808	0.0011972	TOMM34
434	ENSG00000025796.9	3612.78	0.201207	0.0852367	2.36057	0.018247	0.048538	SEC63
435	ENSG00000025800.9	2599.37	-0.071714	0.068046	-1.0539	0.291927	0.458761	KPNA6
436	ENSG00000026025.9	23596.4	-0.0105967	0.0564325	-0.187777	0.851052	0.917257	VIM
437	ENSG00000026036.16	93.5867	0.461036	0.154265	2.9886	0.00280255	0.00943719	RTEL1-TNFRSF6B
438	ENSG00000026103.15	102.094	0.193986	0.212088	0.914648	0.360377	0.533645	FAS
439	ENSG00000026297.11	341.893	-0.411817	0.140792	-2.92501	0.00344446	0.0113413	RNASET2
440	ENSG00000026508.12	9759.38	-0.139982	0.0545676	-2.56529	0.0103091	0.0297238	CD44
441	ENSG00000026559.9	1024.52	0.643542	0.100115	6.42805	1.29251e-10	1.44132e-09	KCNG1
442	ENSG00000026652.9	321.974	0.0783007	0.0932551	0.83964	0.40111	0.575735	AGPAT4
443	ENSG00000026751.12	29.536	1.25166	0.315854	3.96278	7.40818e-05	0.000353947	SLAMF7
444	ENSG00000026950.12	903.88	1.1432	0.233513	4.89565	9.79791e-07	6.49032e-06	BTN3A1
445	ENSG00000027001.7	389.877	-0.0477743	0.0837427	-0.57049	0.568345	0.719888	MIPEP
446	ENSG00000027075.9	1666.3	-0.475847	0.0734195	-6.4812	9.09964e-11	1.0322e-09	PRKCH
447	ENSG00000027644.4	0.583728	-0.15657	0.228464	-0.685317	0.493144	NA	INSRR
448	ENSG00000027697.8	887.163	0.0179273	0.0667707	0.268491	0.788322	0.878427	IFNGR1
449	ENSG00000027847.9	1302.81	-0.0422684	0.0864547	-0.488908	0.624907	0.763972	B4GALT7
450	ENSG00000027869.7	2.74601	-0.980955	0.358022	-2.73993	0.00614527	0.0188855	SH2D2A
451	ENSG00000028116.12	278.787	0.0140254	0.110532	0.126891	0.899027	0.945396	VRK2
452	ENSG00000028137.12	57.0218	0.139079	0.212423	0.654726	0.512644	0.6755	TNFRSF1B
453	ENSG00000028203.13	3281.42	0.54311	0.069485	7.81621	5.44359e-15	9.6788e-14	VEZT
454	ENSG00000028277.16	223.077	0.667574	0.112212	5.94923	2.69413e-09	2.5564e-08	POU2F2
455	ENSG00000028310.13	1599.36	0.290135	0.0657656	4.41165	1.02585e-05	5.7355e-05	BRD9
456	ENSG00000028528.10	3564.62	-0.417556	0.0468444	-8.91367	4.93706e-19	1.22081e-17	SNX1
457	ENSG00000028839.5	536.911	0.178162	0.0830916	2.14416	0.0320203	0.0787086	TBPL1
458	ENSG00000029153.10	1632.48	0.285237	0.0942856	3.02525	0.00248431	0.00846221	ARNTL2
459	ENSG00000029363.11	3834.37	0.0841225	0.0757813	1.11007	0.26697	0.430623	BCLAF1
460	ENSG00000029364.7	10979.2	0.151696	0.0605612	2.50484	0.0122507	0.0345352	SLC39A9
461	ENSG00000029534.15	58.8287	0.86586	0.199925	4.33091	1.48492e-05	8.07639e-05	ANK1
462	ENSG00000029639.6	433.658	0.170072	0.101001	1.68386	0.0922083	0.189448	TFB1M
463	ENSG00000029725.12	2336.36	0.230129	0.0583747	3.94228	8.07122e-05	0.000383417	RABEP1
464	ENSG00000029993.10	3051.66	-0.906591	0.098996	-9.15786	5.29377e-20	1.44073e-18	HMGB3
465	ENSG00000030066.9	2545.92	0.202843	0.0823789	2.46232	0.0138042	0.0382315	NUP160
466	ENSG00000030110.8	1560.52	0.650474	0.0682324	9.53322	1.52484e-21	4.54873e-20	BAK1
467	ENSG00000030304.8	7.23797	0.19755	0.349754	0.564826	0.572192	0.723355	MUSK
468	ENSG00000030419.12	298.112	0.105552	0.153832	0.686149	0.492619	0.658431	IKZF2
469	ENSG00000030582.12	54413.1	-0.666146	0.0785699	-8.47839	2.28323e-17	4.98549e-16	GRN
470	ENSG00000031003.6	2238.81	-0.506001	0.0701865	-7.20938	5.62071e-13	8.15549e-12	FAM13B
471	ENSG00000031081.6	1557.96	-0.051097	0.0904525	-0.564904	0.572139	0.723342	ARHGAP31
472	ENSG00000031544.10	20.7316	-0.294973	0.267682	-1.10195	0.270483	0.434505	NR2E3
473	ENSG00000031691.6	376.788	0.102125	0.133186	0.766791	0.443206	0.614884	CENPQ
474	ENSG00000031698.8	8326.26	0.0803918	0.102349	0.785469	0.432179	0.605207	SARS
475	ENSG00000031823.10	4164.86	0.0120766	0.0685329	0.176215	0.860125	0.922244	RANBP3
476	ENSG00000032219.14	2726.39	-0.27823	0.079205	-3.51278	0.000443437	0.00179742	ARID4A
477	ENSG00000032389.8	921.024	0.160299	0.0650177	2.46546	0.0136837	0.0379543	TSSC1
478	ENSG00000032444.11	9524.17	0.251145	0.0975631	2.57418	0.0100477	0.0290749	PNPLA6
479	ENSG00000032742.13	359.68	-0.368059	0.0906222	-4.06147	4.87654e-05	0.000241488	IFT88
480	ENSG00000033011.7	707.147	0.0384872	0.0907384	0.424156	0.671452	0.798775	ALG1
481	ENSG00000033030.9	1273.1	-0.26765	0.0670945	-3.98915	6.63103e-05	0.00031964	ZCCHC8
482	ENSG00000033050.3	3731.14	0.127022	0.0561562	2.26194	0.0237014	0.0607391	ABCF2
483	ENSG00000033100.10	3924.96	0.150721	0.0834486	1.80616	0.070894	0.152965	CHPF2
484	ENSG00000033122.14	8.47413	-0.215878	0.343428	-0.628599	0.529612	0.689659	LRRC7
485	ENSG00000033170.12	6256.53	0.364009	0.0567676	6.41227	1.43372e-10	1.58929e-09	FUT8
486	ENSG00000033178.8	4183.54	0.238963	0.0791825	3.01788	0.0025455	0.0086509	UBA6
487	ENSG00000033327.8	1976.11	0.606748	0.0818304	7.4147	1.21904e-13	1.88736e-12	GAB2
488	ENSG00000033627.10	1.90709	0.190052	0.352849	0.538622	0.590148	0.737989	ATP6V0A1
489	ENSG00000033800.9	1167.39	-0.375036	0.0652467	-5.74797	9.03202e-09	8.01289e-08	PIAS1
490	ENSG00000033867.12	5038.74	0.344858	0.080385	4.29008	1.78613e-05	9.59352e-05	SLC4A7
491	ENSG00000034053.10	1903.6	0.0728708	0.0630875	1.15507	0.24806	0.407635	APBA2
492	ENSG00000034063.9	363.64	1.98087	0.158122	12.5275	5.28141e-36	3.95717e-34	UHRF1
493	ENSG00000034152.14	1569.83	0.364788	0.061312	5.94969	2.68645e-09	2.55019e-08	MAP2K3
494	ENSG00000034239.6	0.641033	-0.368265	0.241439	-1.5253	0.127185	NA	EFCAB1
495	ENSG00000034510.4	15910.1	0.172943	0.0700127	2.47017	0.013505	0.0375329	TMSB10
496	ENSG00000034533.7	196.532	-0.112654	0.110276	-1.02156	0.306988	0.476245	ASTE1
497	ENSG00000034677.7	2843.31	0.188718	0.0785141	2.40362	0.0162334	0.0439596	RNF19A
498	ENSG00000034693.10	493.953	-0.324801	0.101725	-3.19294	0.00140834	0.00509533	PEX3
499	ENSG00000034713.3	3563.11	-0.691761	0.0596618	-11.5947	4.38349e-31	2.49247e-29	GABARAPL2
500	ENSG00000034971.10	13.0314	-0.386501	0.314994	-1.22701	0.219819	0.37135	MYOC
501	ENSG00000035115.17	822.866	0.447755	0.0885695	5.05542	4.29454e-07	3.00282e-06	SH3YL1
502	ENSG00000035141.3	1543.98	0.435538	0.065049	6.69553	2.14896e-11	2.6179e-10	FAM136A
503	ENSG00000035403.12	32651.3	0.465901	0.0441446	10.554	4.86866e-26	1.94079e-24	VCL
504	ENSG00000035499.8	207.815	1.03644	0.124564	8.32057	8.75429e-17	1.8295e-15	DEPDC1B
505	ENSG00000035664.7	93.1954	-1.02186	0.157564	-6.48539	8.85048e-11	1.00597e-09	DAPK2
506	ENSG00000035681.3	394.311	0.454281	0.0994097	4.56978	4.88234e-06	2.89439e-05	NSMAF
507	ENSG00000035687.9	1598.79	0.397427	0.0712427	5.57849	2.42614e-08	2.0296e-07	ADSS
508	ENSG00000035720.3	1.01627	-0.23365	0.297081	-0.786485	0.431584	NA	STAP1
509	ENSG00000035862.8	16653.1	-0.671605	0.041792	-16.0702	4.12886e-58	7.64453e-56	TIMP2
510	ENSG00000035928.10	3664.9	0.373544	0.0681358	5.48235	4.1971e-08	3.39328e-07	RFC1
511	ENSG00000036054.8	3165.09	-0.0262275	0.0671768	-0.390425	0.696222	0.816493	TBC1D23
512	ENSG00000036257.8	3751.61	0.0567122	0.0660978	0.858004	0.39089	0.564997	CUL3
513	ENSG00000036448.5	0.948775	0.263571	0.293107	0.899233	0.368529	NA	MYOM2
514	ENSG00000036473.6	1.39387	-0.416911	0.332964	-1.25212	0.210527	0.359813	OTC
515	ENSG00000036530.4	101.404	-0.0921096	0.146622	-0.62821	0.529866	0.68991	CYP46A1
516	ENSG00000036549.8	2190.56	-0.135085	0.0735723	-1.83608	0.066346	0.14477	ZZZ3
517	ENSG00000036565.10	0.133621	0.024501	0.150961	0.1623	0.871069	NA	SLC18A1
518	ENSG00000036672.11	60.4849	0.148916	0.189627	0.785313	0.43227	0.605295	USP2
519	ENSG00000036828.9	1.01787	-0.193844	0.302989	-0.639772	0.522321	NA	CASR
520	ENSG00000037042.8	366.875	-0.443506	0.101425	-4.37273	1.22701e-05	6.77727e-05	TUBG2
521	ENSG00000037241.3	448.502	-0.374827	0.083188	-4.50578	6.61304e-06	3.83118e-05	RPL26L1
522	ENSG00000037280.11	0.781827	-0.16272	0.277387	-0.586616	0.557462	NA	FLT4
523	ENSG00000037474.10	4204.71	0.174684	0.0509965	3.42541	0.000613875	0.00241502	NSUN2
524	ENSG00000037637.6	999.182	0.110918	0.0734495	1.51012	0.131012	0.249516	FBXO42
525	ENSG00000037749.7	2156.92	-0.0700865	0.0732686	-0.956569	0.338785	0.510616	MFAP3
526	ENSG00000037757.9	411.738	0.0524754	0.102105	0.513937	0.607296	0.751049	MRI1
527	ENSG00000037897.12	366.792	0.148739	0.0869674	1.71028	0.087214	0.181122	METTL1
528	ENSG00000037965.4	51.963	-0.714122	0.2057	-3.47167	0.000517239	0.00206812	HOXC8
529	ENSG00000038002.4	457.266	-0.458545	0.0954132	-4.80588	1.5407e-06	9.89575e-06	AGA
530	ENSG00000038210.9	642.106	0.999642	0.11615	8.60648	7.53367e-18	1.69967e-16	PI4K2B
531	ENSG00000038219.8	3849.75	0.192301	0.0828618	2.32074	0.0203009	0.0531746	BOD1L1
532	ENSG00000038274.12	3074.36	-0.258635	0.0772169	-3.34946	0.000809689	0.00309823	MAT2B
533	ENSG00000038295.3	720.333	1.07722	0.141243	7.62672	2.40801e-14	4.02286e-13	TLL1
534	ENSG00000038358.10	1623.58	-0.521846	0.0663312	-7.86728	3.62421e-15	6.54784e-14	EDC4
535	ENSG00000038382.13	5821.19	0.434788	0.0722243	6.01998	1.74442e-09	1.69105e-08	TRIO
536	ENSG00000038427.11	253.589	0.3732	0.120823	3.08881	0.0020096	0.00699521	VCAN
537	ENSG00000038532.10	846.615	0.275981	0.0781025	3.53357	0.000409991	0.00167733	CLEC16A
538	ENSG00000038945.10	9.02378	-0.223761	0.339376	-0.65933	0.509684	0.672635	MSR1
539	ENSG00000039068.14	484.992	0.479594	0.0843897	5.68308	1.32288e-08	1.14781e-07	CDH1
540	ENSG00000039123.11	1768.25	0.0114261	0.07002	0.163183	0.870374	0.928303	SKIV2L2
541	ENSG00000039139.9	723.385	0.138231	0.117208	1.17936	0.238253	0.395202	DNAH5
542	ENSG00000039319.12	2168	0.00654639	0.080271	0.0815537	0.935002	0.965717	ZFYVE16
543	ENSG00000039523.13	1858.91	-0.560677	0.0846041	-6.62707	3.42412e-11	4.07601e-10	FAM65A
544	ENSG00000039537.9	0.376004	-0.160914	0.191456	-0.840473	0.400643	NA	C6
545	ENSG00000039560.9	2177.86	-0.06138	0.0731594	-0.83899	0.401475	0.575926	RAI14
546	ENSG00000039600.6	40.6699	-0.764646	0.238333	-3.20831	0.00133517	0.00486686	SOX30
547	ENSG00000039650.5	1455.91	0.502425	0.0979724	5.12823	2.92475e-07	2.09272e-06	PNKP
548	ENSG00000039987.2	4.60472	-0.891737	0.372529	-2.39373	0.0166778	0.0449889	BEST2
549	ENSG00000040199.14	939.255	-0.176008	0.0714174	-2.46449	0.0137208	0.0380476	PHLPP2
550	ENSG00000040275.12	1097.92	0.605417	0.0802642	7.54281	4.59968e-14	7.44019e-13	SPDL1
551	ENSG00000040341.13	1805.79	-0.0158335	0.0621837	-0.254625	0.799013	0.885407	STAU2
552	ENSG00000040487.8	533.577	0.0649609	0.0967129	0.671688	0.501782	0.666752	PQLC2
553	ENSG00000040531.10	1756.96	0.0745559	0.0747729	0.997099	0.318717	0.488921	CTNS
554	ENSG00000040608.9	342.815	0.390367	0.25637	1.52267	0.127841	0.244955	RTN4R
555	ENSG00000040633.8	2209.84	0.272504	0.0776046	3.51144	0.000445692	0.00180558	PHF23
556	ENSG00000040933.11	1463.94	0.062051	0.064074	0.968428	0.332831	0.50422	INPP4A
557	ENSG00000041353.5	2334.58	-0.509951	0.083657	-6.09573	1.08938e-09	1.08565e-08	RAB27B
558	ENSG00000041357.11	2485.38	-0.0896241	0.0615631	-1.45581	0.145446	0.270768	PSMA4
559	ENSG00000041515.11	0.380724	0.166313	0.192388	0.864468	0.387331	NA	MYO16
560	ENSG00000041802.6	2573.64	-0.0297858	0.0510896	-0.583011	0.559886	0.713455	LSG1
561	ENSG00000041880.10	996.54	-0.231783	0.0660091	-3.51138	0.000445787	0.00180563	PARP3
562	ENSG00000041982.10	964.06	-0.531495	0.119278	-4.45593	8.35302e-06	4.74595e-05	TNC
563	ENSG00000041988.11	818.49	-0.0324835	0.074565	-0.43564	0.663098	0.792954	THAP3
564	ENSG00000042062.7	2.18897	0.760713	0.361277	2.10563	0.0352368	0.0854618	FAM65C
565	ENSG00000042088.9	833.473	0.289443	0.0768494	3.76636	0.000165642	0.000737896	TDP1
566	ENSG00000042286.10	1480.68	-0.308595	0.0746586	-4.13341	3.57421e-05	0.000181778	AIFM2
567	ENSG00000042317.12	364.984	-0.346918	0.0998113	-3.47574	0.000509453	0.00203954	SPATA7
568	ENSG00000042429.6	1627.1	-0.0552912	0.0617901	-0.894823	0.370882	0.5439	MED17
569	ENSG00000042445.9	10489.7	-0.675225	0.0465289	-14.512	1.01772e-47	1.40741e-45	RETSAT
570	ENSG00000042493.11	2518.18	-0.0384878	0.0915039	-0.420614	0.674037	0.800823	CAPG
571	ENSG00000042753.7	1902.73	-0.0118186	0.0838123	-0.141013	0.88786	0.938463	AP2S1
572	ENSG00000042781.8	11.1239	-0.623584	0.330614	-1.88614	0.0592767	0.132032	USH2A
573	ENSG00000042813.3	0.133967	-0.0371285	0.150961	-0.245948	0.805723	NA	ZPBP
574	ENSG00000042832.7	51.4018	1.45805	0.216557	6.73287	1.66347e-11	2.05553e-10	TG
575	ENSG00000042980.8	0.124945	0.024501	0.150961	0.1623	0.871069	NA	ADAM28
576	ENSG00000043039.5	1.00824	-0.017467	0.291326	-0.0599569	0.95219	NA	BARX2
577	ENSG00000043093.9	1517.35	0.103657	0.0661067	1.56803	0.116875	0.228287	DCUN1D1
578	ENSG00000043143.16	5126.35	0.398714	0.0798394	4.99395	5.91572e-07	4.03563e-06	PHF15
579	ENSG00000043355.6	0.345005	-0.0752095	0.207315	-0.362779	0.71677	NA	ZIC2
580	ENSG00000043462.7	0.0823676	0.024501	0.150961	0.1623	0.871069	NA	LCP2
581	ENSG00000043514.11	592.539	0.246179	0.0781228	3.15119	0.00162608	0.00579898	TRIT1
582	ENSG00000043591.4	3.7034	-0.495542	0.373246	-1.32765	0.184293	0.325018	ADRB1
583	ENSG00000044090.4	2425.59	0.31108	0.0681121	4.56718	4.94341e-06	2.9275e-05	CUL7
584	ENSG00000044115.16	10.9567	0.707815	0.324726	2.17973	0.0292776	0.0727791	CTNNA1
585	ENSG00000044446.7	1188.01	0.359152	0.0751417	4.77966	1.75593e-06	1.11408e-05	PHKA2
586	ENSG00000044459.10	335.73	-0.035083	0.118369	-0.296388	0.766934	0.864092	CNTLN
587	ENSG00000044524.6	2.13865	-1.12403	0.34612	-3.24751	0.00116421	0.00429754	EPHA3
588	ENSG00000044574.7	41685.3	0.145726	0.1967	0.740854	0.458782	0.628937	HSPA5
589	ENSG00000046604.8	2308.5	0.342658	0.0701564	4.88419	1.03854e-06	6.85313e-06	DSG2
590	ENSG00000046647.9	248.01	-0.302276	0.101564	-2.97622	0.00291828	0.00978423	GEMIN8
591	ENSG00000046651.10	817.174	0.110586	0.0757148	1.46056	0.144136	0.268978	OFD1
592	ENSG00000046653.10	35.8669	0.281992	0.240391	1.17306	0.240773	0.398388	GPM6B
593	ENSG00000046774.9	0.23674	-0.0873371	0.170062	-0.513561	0.607559	NA	MAGEC2
594	ENSG00000046889.14	0.880359	-0.408005	0.279188	-1.4614	0.143906	NA	PREX2
595	ENSG00000047056.10	726.713	-0.124808	0.0722007	-1.72863	0.0838756	0.175696	WDR37
596	ENSG00000047188.11	1704.11	0.58841	0.0698499	8.42393	3.64067e-17	7.81244e-16	YTHDC2
597	ENSG00000047230.10	1533.94	-0.0621078	0.0747115	-0.831302	0.405803	0.580204	CTPS2
598	ENSG00000047249.12	974.965	-0.300943	0.0672153	-4.4773	7.55941e-06	4.33042e-05	ATP6V1H
599	ENSG00000047315.10	11046.9	-0.167064	0.0579468	-2.88305	0.0039384	0.0127743	POLR2B
600	ENSG00000047346.8	772.512	-0.405182	0.0978664	-4.14016	3.47069e-05	0.000176914	FAM214A
601	ENSG00000047365.7	138.23	0.179417	0.136004	1.3192	0.187102	0.328717	ARAP2
602	ENSG00000047410.9	1924.25	0.126321	0.0797702	1.58356	0.113293	0.222876	TPR
603	ENSG00000047457.9	96.1498	1.18227	0.191106	6.18646	6.15289e-10	6.332e-09	CP
604	ENSG00000047578.8	793.623	-0.0620503	0.0689923	-0.89938	0.36845	0.541616	KIAA0556
605	ENSG00000047579.15	494.233	-0.333919	0.0795914	-4.19541	2.72377e-05	0.000141974	DTNBP1
606	ENSG00000047597.5	526.256	-0.407596	0.129265	-3.15319	0.00161496	0.00576226	XK
607	ENSG00000047621.7	438.586	0.135831	0.100814	1.34734	0.177872	0.316323	C12orf4
608	ENSG00000047634.10	772.885	0.688638	0.0969962	7.09964	1.25085e-12	1.74163e-11	SCML1
609	ENSG00000047644.13	2175.97	0.370285	0.103392	3.58138	0.000341788	0.00142298	WWC3
610	ENSG00000047648.17	297.772	0.146346	0.09227	1.58606	0.112725	0.221921	ARHGAP6
611	ENSG00000047662.4	9.56441	-0.608676	0.343767	-1.7706	0.0766265	0.163072	FAM184B
612	ENSG00000047849.17	18502.9	-0.192087	0.0595104	-3.22778	0.00124754	0.00457052	MAP4
613	ENSG00000047932.9	1989.91	-0.0124156	0.059869	-0.20738	0.835713	0.908094	GOPC
614	ENSG00000047936.6	30.5304	0.377198	0.239395	1.57563	0.11511	0.225678	ROS1
615	ENSG00000048028.7	1762.08	0.111858	0.0638587	1.75165	0.0798338	0.168776	USP28
616	ENSG00000048052.17	612.718	0.780683	0.0941499	8.29191	1.1144e-16	2.31594e-15	HDAC9
617	ENSG00000048140.13	2696.4	0.215615	0.059436	3.62769	0.000285966	0.00120923	TSPAN17
618	ENSG00000048162.15	1120.67	0.435868	0.0761146	5.72647	1.02539e-08	9.0298e-08	NOP16
619	ENSG00000048342.11	1044.31	-0.507441	0.0687512	-7.38084	1.57295e-13	2.40866e-12	CC2D2A
620	ENSG00000048392.7	4343.57	-0.38626	0.0768881	-5.02365	5.06974e-07	3.50007e-06	RRM2B
621	ENSG00000048405.5	800.266	-0.0135865	0.0928886	-0.146267	0.883711	0.936061	ZNF800
622	ENSG00000048462.6	1.01353	0.125977	0.304568	0.413625	0.679149	NA	TNFRSF17
623	ENSG00000048471.9	521.916	-0.196815	0.081185	-2.42427	0.015339	0.041933	SNX29
624	ENSG00000048540.10	6.70024	0.0621883	0.359128	0.173165	0.862522	0.923806	LMO3
625	ENSG00000048544.5	1501.55	-0.0468572	0.0821701	-0.570246	0.568511	0.719933	MRPS10
626	ENSG00000048545.9	1.44188	-0.0155061	0.311733	-0.0497417	0.960328	0.980222	GUCA1A
627	ENSG00000048649.9	4573.78	0.105625	0.0732903	1.44118	0.149533	0.276493	RSF1
628	ENSG00000048707.9	2964.45	0.203358	0.0826937	2.45918	0.0139257	0.0385109	VPS13D
629	ENSG00000048740.13	2.27327	-0.435528	0.353452	-1.23221	0.217869	0.368956	CELF2
630	ENSG00000048828.12	6727.39	-0.288273	0.0759316	-3.79648	0.000146766	0.000662925	FAM120A
631	ENSG00000048991.12	1609.29	-0.149212	0.0664729	-2.2447	0.0247874	0.0631468	R3HDM1
632	ENSG00000049089.9	280.338	-0.775379	0.194053	-3.99571	6.45014e-05	0.000311629	COL9A2
633	ENSG00000049130.9	670.76	0.256581	0.101493	2.52806	0.0114696	0.032629	KITLG
634	ENSG00000049167.9	153.424	-0.277801	0.144493	-1.92259	0.0545319	0.123079	ERCC8
635	ENSG00000049192.10	19.1924	-0.781054	0.288269	-2.70946	0.00673931	0.0204803	ADAMTS6
636	ENSG00000049239.8	1229.32	-0.0818935	0.0607368	-1.34833	0.177551	0.315864	H6PD
637	ENSG00000049245.8	4377.76	-0.09627	0.0588342	-1.63629	0.101778	0.204606	VAMP3
638	ENSG00000049246.10	585.292	-0.0190297	0.0813651	-0.233881	0.815077	0.895694	PER3
639	ENSG00000049247.9	7.34011	-1.20599	0.357314	-3.37516	0.000737725	0.00285002	UTS2
640	ENSG00000049249.4	8.54824	0.00341391	0.347556	0.00982264	0.992163	0.996522	TNFRSF9
641	ENSG00000049283.13	39.4558	-1.1217	0.217549	-5.15606	2.52197e-07	1.8214e-06	EPN3
642	ENSG00000049319.2	3.20863	0.110458	0.371569	0.297275	0.766257	0.863593	SRD5A2
643	ENSG00000049323.11	5745.69	0.262862	0.0840056	3.12911	0.00175338	0.00619477	LTBP1
644	ENSG00000049449.4	4798.77	-0.396928	0.0824686	-4.81308	1.48623e-06	9.57333e-06	RCN1
645	ENSG00000049540.12	2.66157	0.410953	0.360506	1.13993	0.254314	0.415505	ELN
646	ENSG00000049541.6	456.025	0.229827	0.114215	2.01223	0.044196	0.103504	RFC2
647	ENSG00000049618.17	2072.81	0.181566	0.0784311	2.31497	0.0206145	0.0538889	ARID1B
648	ENSG00000049656.9	5382.49	0.101577	0.0696499	1.4584	0.144731	0.269841	CLPTM1L
649	ENSG00000049759.12	9454.27	0.00753211	0.0669834	0.112447	0.910469	0.952524	NEDD4L
650	ENSG00000049768.10	17.6556	-0.413858	0.28548	-1.4497	0.147143	0.273098	FOXP3
651	ENSG00000049769.8	359.147	-0.0572397	0.131645	-0.434803	0.663705	0.793351	PPP1R3F
652	ENSG00000049860.9	4253.39	-0.191068	0.063711	-2.99899	0.00270879	0.00914345	HEXB
653	ENSG00000049883.10	324.176	-0.0303958	0.0960501	-0.316458	0.751655	0.853445	PTCD2
654	ENSG00000050030.9	0.763161	-0.101447	0.269764	-0.376057	0.706875	NA	KIAA2022
655	ENSG00000050130.13	5077.21	-0.103112	0.0635598	-1.62228	0.104743	0.209328	JKAMP
656	ENSG00000050165.13	2.00872	-0.302296	0.355349	-0.850701	0.394935	0.569148	DKK3
657	ENSG00000050327.10	279.183	0.333933	0.096716	3.45272	0.000554966	0.00220637	ARHGEF5
658	ENSG00000050344.8	3334.74	0.80595	0.0656895	12.2691	1.32736e-34	9.17802e-33	NFE2L3
659	ENSG00000050393.7	1381.83	0.24996	0.0710289	3.51913	0.000432959	0.00176068	MCUR1
660	ENSG00000050405.9	2443.73	-0.337652	0.0706786	-4.77729	1.77671e-06	1.12662e-05	LIMA1
661	ENSG00000050426.11	3028.96	-0.143845	0.0709013	-2.0288	0.0424784	0.10011	LETMD1
662	ENSG00000050438.12	282.609	0.470006	0.110136	4.26751	1.97664e-05	0.000105535	SLC4A8
663	ENSG00000050555.13	177.866	0.462552	0.132143	3.5004	0.000464557	0.00187488	LAMC3
664	ENSG00000050628.16	0.694881	-0.0034986	0.241549	-0.014484	0.988444	NA	PTGER3
665	ENSG00000050730.11	0.275106	-0.00889657	0.177554	-0.0501062	0.960038	NA	TNIP3
666	ENSG00000050748.13	3130.16	0.0384352	0.0549504	0.699452	0.48427	0.651062	MAPK9
667	ENSG00000050767.11	1.82151	0.141423	0.352338	0.401385	0.688137	0.811215	COL23A1
668	ENSG00000050820.12	3511.06	-0.479406	0.153643	-3.12027	0.00180686	0.00636463	BCAR1
669	ENSG00000051009.6	1512.79	-0.0337263	0.0791757	-0.425967	0.670132	0.797713	FAM160A2
670	ENSG00000051108.10	9768.79	-0.829233	0.0936942	-8.85042	8.71908e-19	2.10943e-17	HERPUD1
671	ENSG00000051128.14	991.65	0.0218428	0.126295	0.17295	0.86269	0.923841	HOMER3
672	ENSG00000051180.12	217.319	1.06866	0.197745	5.40423	6.5089e-08	5.11466e-07	RAD51
673	ENSG00000051341.9	221.568	2.05079	0.208511	9.83537	7.92784e-23	2.5815e-21	POLQ
674	ENSG00000051382.4	2364.01	0.260296	0.0728135	3.57482	0.000350463	0.00145397	PIK3CB
675	ENSG00000051523.6	0.673342	0.109986	0.237794	0.462528	0.643703	NA	CYBA
676	ENSG00000051596.5	332.647	0.294005	0.101026	2.9102	0.00361198	0.0118476	THOC3
677	ENSG00000051620.6	1509.36	0.264214	0.0641431	4.11914	3.8029e-05	0.0001921	HEBP2
678	ENSG00000051825.10	857.6	0.162648	0.0681374	2.38706	0.0169837	0.045704	MPHOSPH9
679	ENSG00000052126.10	680.168	-0.0409681	0.0789364	-0.519001	0.60376	0.748535	PLEKHA5
680	ENSG00000052344.11	2.07314	0.539235	0.352249	1.53083	0.12581	0.241789	PRSS8
681	ENSG00000052723.7	1136.38	-0.560414	0.0742279	-7.54991	4.35567e-14	7.06078e-13	SIKE1
682	ENSG00000052749.9	1468.36	-0.0593438	0.0626054	-0.947903	0.343179	0.515504	RRP12
683	ENSG00000052795.8	870.344	-0.0296119	0.0939187	-0.315293	0.752539	0.85406	FNIP2
684	ENSG00000052802.8	2025.82	0.0822044	0.0828079	0.992712	0.32085	0.491219	MSMO1
685	ENSG00000052841.10	6013.35	0.26135	0.0809654	3.22793	0.00124692	0.00456896	TTC17
686	ENSG00000052850.5	2.87131	-1.08058	0.360415	-2.99816	0.00271617	0.00916336	ALX4
687	ENSG00000053108.12	10.753	1.65532	0.344167	4.80966	1.5119e-06	9.73025e-06	FSTL4
688	ENSG00000053254.11	3125.77	0.0646528	0.0699447	0.924341	0.355309	0.528096	FOXN3
689	ENSG00000053328.8	0.932589	-0.0410887	0.303058	-0.13558	0.892153	NA	METTL24
690	ENSG00000053371.8	1011.71	-0.344592	0.0904818	-3.80841	0.000139862	0.000634405	AKR7A2
691	ENSG00000053372.4	1585.6	-0.0812367	0.0602711	-1.34785	0.177705	0.316113	MRTO4
692	ENSG00000053438.7	94.7777	1.46554	0.2353	6.22838	4.71293e-10	4.92232e-09	NNAT
693	ENSG00000053501.8	745.077	0.336451	0.104387	3.22312	0.00126804	0.00464257	USE1
694	ENSG00000053524.7	145.676	-0.0491953	0.122877	-0.400363	0.688889	0.811609	MCF2L2
695	ENSG00000053702.10	27.9915	0.00083897	0.255355	0.0032855	0.997379	0.998493	NRIP2
696	ENSG00000053747.11	6559.2	1.05185	0.0700447	15.0168	5.69924e-51	8.74521e-49	LAMA3
697	ENSG00000053770.7	3139.08	-0.0265762	0.0612707	-0.43375	0.66447	0.793964	AP5M1
698	ENSG00000053900.6	593.921	0.0557946	0.0781386	0.714047	0.475198	0.642867	ANAPC4
699	ENSG00000053918.11	8.5666	1.44336	0.358841	4.02228	5.76384e-05	0.000281262	KCNQ1
700	ENSG00000054116.7	1714.5	0.171558	0.0614038	2.79393	0.00520722	0.0163185	TRAPPC3
701	ENSG00000054118.9	4093.34	0.133373	0.0508641	2.62214	0.00873788	0.0257267	THRAP3
702	ENSG00000054148.13	1542.02	-0.431611	0.0885775	-4.87269	1.10087e-06	7.23248e-06	PHPT1
703	ENSG00000054179.7	118.11	1.32065	0.177808	7.42739	1.10757e-13	1.72312e-12	ENTPD2
704	ENSG00000054219.9	5.17395	-0.20105	0.36906	-0.544763	0.585917	0.734626	LY75
705	ENSG00000054267.16	958.218	-0.023327	0.0780186	-0.298993	0.764946	0.862767	ARID4B
706	ENSG00000054277.8	479.654	0.219744	0.10962	2.00459	0.0450065	0.105117	OPN3
707	ENSG00000054282.11	1038.34	-0.327066	0.0730184	-4.47923	7.49122e-06	4.29551e-05	SDCCAG8
708	ENSG00000054356.9	9.69965	0.678408	0.34087	1.99022	0.0465665	0.108133	PTPRN
709	ENSG00000054392.8	184.705	-0.354807	0.143369	-2.47478	0.0133318	0.0371344	HHAT
710	ENSG00000054523.12	2748.74	0.309099	0.0782038	3.95249	7.73437e-05	0.000368196	KIF1B
711	ENSG00000054598.5	459.132	0.642489	0.107593	5.97147	2.35124e-09	2.24913e-08	FOXC1
712	ENSG00000054611.9	782.39	-0.0408628	0.0760679	-0.537188	0.591138	0.738784	TBC1D22A
713	ENSG00000054654.11	1799.27	0.409928	0.241899	1.69463	0.0901464	0.185877	SYNE2
714	ENSG00000054690.9	791.354	0.927561	0.103394	8.97114	2.93458e-19	7.3952e-18	PLEKHH1
715	ENSG00000054793.9	28650.3	-0.217329	0.0675075	-3.21934	0.00128488	0.00470114	ATP9A
716	ENSG00000054938.11	1.06286	0.339629	0.302174	1.12395	0.261034	NA	CHRDL2
717	ENSG00000054965.6	5106.27	0.00716301	0.050527	0.141766	0.887265	0.9381	FAM168A
718	ENSG00000054967.8	300.777	0.804472	0.1351	5.95465	2.60636e-09	2.47836e-08	RELT
719	ENSG00000054983.12	10.7405	0.36302	0.325522	1.11519	0.264768	0.427996	GALC
720	ENSG00000055044.6	1906.36	0.252688	0.0762504	3.31392	0.000919964	0.00348023	NOP58
721	ENSG00000055070.12	4326.37	0.00176549	0.0575136	0.0306969	0.975511	0.9881	SZRD1
722	ENSG00000055118.10	27.1022	-0.317039	0.274814	-1.15365	0.248645	0.408266	KCNH2
723	ENSG00000055130.11	3152.58	0.160681	0.0613449	2.6193	0.00881093	0.0259044	CUL1
724	ENSG00000055147.13	868.192	-0.533401	0.0858859	-6.21058	5.2789e-10	5.48276e-09	FAM114A2
725	ENSG00000055163.14	2690.93	0.379687	0.0510052	7.44408	9.7619e-14	1.52827e-12	CYFIP2
726	ENSG00000055208.13	2542.77	0.208373	0.0683848	3.04707	0.00231083	0.00792674	TAB2
727	ENSG00000055211.8	1076.19	-0.104705	0.0739104	-1.41664	0.156588	0.286535	GINM1
728	ENSG00000055332.12	8566.2	1.3565	0.0847156	16.0124	1.04708e-57	1.92277e-55	EIF2AK2
729	ENSG00000055483.15	5313.3	-0.0193187	0.0508411	-0.379982	0.703959	0.821867	USP36
730	ENSG00000055609.13	2675.24	0.292686	0.1006	2.90942	0.00362105	0.0118739	KMT2C
731	ENSG00000055732.8	108.399	0.310069	0.150025	2.06678	0.0387548	0.0927149	MCOLN3
732	ENSG00000055813.5	33.0495	0.707037	0.227151	3.11263	0.00185428	0.00651324	CCDC85A
733	ENSG00000055917.11	5905.6	-0.0769291	0.0699811	-1.09928	0.271644	0.435706	PUM2
734	ENSG00000055950.12	1599.63	-0.280618	0.0838916	-3.34501	0.000822799	0.00314291	MRPL43
735	ENSG00000055955.11	2.744	-0.00367648	0.370836	-0.00991404	0.99209	0.996493	ITIH4
736	ENSG00000055957.6	0.675978	-0.0767326	0.252865	-0.303452	0.761545	NA	ITIH1
737	ENSG00000056050.6	420.021	-0.142648	0.119071	-1.198	0.230916	0.385542	C4orf27
738	ENSG00000056097.11	6754.68	-0.0664081	0.0635534	-1.04492	0.296061	0.463465	ZFR
739	ENSG00000056277.11	246.1	-0.0571085	0.0992491	-0.575406	0.565017	0.717375	ZNF280C
740	ENSG00000056291.13	0.319108	-0.0730606	0.204536	-0.357201	0.720941	NA	NPFFR2
741	ENSG00000056487.11	42.4829	-0.529616	0.21746	-2.43546	0.0148728	0.0408028	PHF21B
742	ENSG00000056558.6	45.2763	0.163235	0.227243	0.718329	0.472555	0.641032	TRAF1
743	ENSG00000056586.11	3940.38	-0.339903	0.0784306	-4.33381	1.46554e-05	7.98455e-05	RC3H2
744	ENSG00000056661.9	2442.62	0.167978	0.102153	1.64438	0.100097	0.202061	PCGF2
745	ENSG00000056736.5	273.509	-0.628846	0.106224	-5.92001	3.21931e-09	3.02653e-08	IL17RB
746	ENSG00000056972.14	269.032	0.18052	0.114966	1.5702	0.116369	0.227567	TRAF3IP2
747	ENSG00000056998.14	1.54601	-0.246221	0.337486	-0.729575	0.46565	0.634856	GYG2
748	ENSG00000057019.11	21916.4	-0.203337	0.0622128	-3.26842	0.00108152	0.00402278	DCBLD2
749	ENSG00000057149.10	3.79721	-1.2053	0.372693	-3.23404	0.00122054	0.00448039	SERPINB3
750	ENSG00000057252.8	769.186	-0.113163	0.0916441	-1.23481	0.216902	0.367763	SOAT1
751	ENSG00000057294.9	1136.7	1.8196	0.0787157	23.1161	3.18944e-118	3.40253e-115	PKP2
752	ENSG00000057468.6	1.89925	0.535816	0.344995	1.55311	0.120396	0.2336	MSH4
753	ENSG00000057593.9	0.832029	0.367695	0.287763	1.27777	0.201331	NA	F7
754	ENSG00000057608.12	4050.45	0.114698	0.0658066	1.74296	0.0813401	0.171362	GDI2
755	ENSG00000057657.10	108.917	-0.506164	0.167679	-3.01865	0.00253907	0.00863037	PRDM1
756	ENSG00000057663.8	1400.91	0.055434	0.0641472	0.864168	0.387496	0.561509	ATG5
757	ENSG00000057704.6	1835.96	-0.779515	0.0766858	-10.1651	2.83965e-24	1.0294e-22	TMCC3
758	ENSG00000057757.5	969.961	-0.116601	0.083224	-1.40105	0.161198	0.29308	PITHD1
759	ENSG00000057935.9	1422.54	-0.763602	0.0636216	-12.0022	3.45817e-33	2.21352e-31	MTA3
760	ENSG00000058056.4	981.029	-0.0176179	0.0760277	-0.231729	0.816748	0.896741	USP13
761	ENSG00000058063.11	2096.91	0.162093	0.0675385	2.40001	0.0163948	0.0443377	ATP11B
762	ENSG00000058085.10	7096.08	-0.266802	0.0590565	-4.51774	6.25027e-06	3.63512e-05	LAMC2
763	ENSG00000058091.12	2391.14	-0.850859	0.142677	-5.96353	2.46842e-09	2.35319e-08	CDK14
764	ENSG00000058262.5	15819.4	0.256542	0.0724023	3.54328	0.000395184	0.00162119	SEC61A1
765	ENSG00000058272.11	2373.3	0.0208601	0.0731226	0.285276	0.775432	0.869644	PPP1R12A
766	ENSG00000058335.11	0.511501	-0.00349601	0.2383	-0.0146706	0.988295	NA	RASGRF1
767	ENSG00000058404.15	200.2	-1.30324	0.136672	-9.53551	1.49155e-21	4.45537e-20	CAMK2B
768	ENSG00000058453.12	464.47	0.129536	0.15922	0.813568	0.415893	0.589661	CROCC
769	ENSG00000058600.11	1335.23	0.343303	0.0614065	5.59067	2.26199e-08	1.90009e-07	POLR3E
770	ENSG00000058668.10	1268	0.622578	0.0736867	8.44899	2.93831e-17	6.34172e-16	ATP2B4
771	ENSG00000058673.11	4060.82	0.0645793	0.0668842	0.965539	0.334275	0.50569	ZC3H11A
772	ENSG00000058729.6	1463.15	0.127226	0.0583685	2.1797	0.0292799	0.0727791	RIOK2
773	ENSG00000058799.9	851.234	0.249008	0.0659666	3.77476	0.000160163	0.00071591	YIPF1
774	ENSG00000058804.10	1786.07	0.635577	0.0802196	7.92296	2.31918e-15	4.26224e-14	NDC1
775	ENSG00000058866.10	49.217	-0.952579	0.198284	-4.80411	1.55439e-06	9.97792e-06	DGKG
776	ENSG00000059122.12	2048.51	-0.00210678	0.117937	-0.0178636	0.985748	0.993508	FLYWCH1
777	ENSG00000059145.14	446.428	-0.250766	0.137108	-1.82896	0.0674057	0.146675	UNKL
778	ENSG00000059377.11	2315.66	-0.373715	0.0752758	-4.96461	6.88404e-07	4.65649e-06	TBXAS1
779	ENSG00000059378.8	1131.11	2.05656	0.144729	14.2098	7.96493e-46	1.01965e-43	PARP12
780	ENSG00000059573.4	3346.22	-0.104927	0.0565149	-1.85662	0.0633657	0.139188	ALDH18A1
781	ENSG00000059588.5	1397.12	-0.0910593	0.104831	-0.868633	0.385048	0.558911	TARBP1
782	ENSG00000059691.7	787.045	0.0822526	0.0785091	1.04768	0.294785	0.462017	PET112
783	ENSG00000059728.6	775.371	0.357867	0.0711422	5.03031	4.89686e-07	3.38907e-06	MXD1
784	ENSG00000059758.3	1330.51	0.319259	0.078177	4.0838	4.43043e-05	0.000220469	CDK17
785	ENSG00000059769.15	324.016	-0.0205174	0.0949776	-0.216023	0.82897	0.904089	DNAJC25
786	ENSG00000059804.11	1.71484	0.440712	0.336162	1.31101	0.189854	0.332393	SLC2A3
787	ENSG00000059915.12	24.9138	-0.368533	0.25941	-1.42066	0.155416	0.28496	PSD
788	ENSG00000060069.12	1205.58	0.182712	0.105896	1.72539	0.0844563	0.17678	CTDP1
789	ENSG00000060138.8	2397.74	0.0532927	0.0634601	0.839784	0.40103	0.575688	YBX3
790	ENSG00000060140.4	75.6874	0.617705	0.174437	3.54113	0.000398418	0.00163296	STYK1
791	ENSG00000060237.12	4713.86	0.335877	0.0699538	4.80141	1.57553e-06	1.00934e-05	WNK1
792	ENSG00000060303.5	4.31438	-0.541826	0.372863	-1.45315	0.146182	0.271822	RPS17P5
793	ENSG00000060339.9	2732.52	-0.126101	0.067351	-1.8723	0.0611658	0.135311	CCAR1
794	ENSG00000060491.12	4330.51	0.852783	0.15192	5.61336	1.98434e-08	1.68263e-07	OGFR
795	ENSG00000060558.3	0.400863	0.109812	0.167317	0.656314	0.511622	NA	GNA15
796	ENSG00000060566.9	14.9082	0.183203	0.321664	0.569548	0.568985	0.720371	CREB3L3
797	ENSG00000060642.6	617.002	-0.492914	0.0799605	-6.16447	7.07205e-10	7.21143e-09	PIGV
798	ENSG00000060656.15	2015.45	0.937363	0.0722216	12.979	1.60995e-38	1.39797e-36	PTPRU
799	ENSG00000060688.8	1015.76	-0.0723259	0.0683714	-1.05784	0.290129	0.456894	SNRNP40
800	ENSG00000060709.9	0.156959	-0.0371285	0.150961	-0.245948	0.805723	NA	RIMBP2
801	ENSG00000060749.10	1728.83	0.345804	0.0835023	4.14125	3.45423e-05	0.000176115	QSER1
802	ENSG00000060762.14	455.292	-0.00841022	0.0899018	-0.093549	0.925467	0.960095	MPC1
803	ENSG00000060971.13	2353.76	-0.0125216	0.103163	-0.121377	0.903393	0.948222	ACAA1
804	ENSG00000060982.10	10.4278	-2.85752	0.365901	-7.80956	5.7388e-15	1.01633e-13	BCAT1
805	ENSG00000061273.13	3436.71	0.461619	0.0982695	4.69748	2.63388e-06	1.62777e-05	HDAC7
806	ENSG00000061337.11	0.720496	-0.279423	0.245272	-1.13924	0.254604	NA	LZTS1
807	ENSG00000061455.10	8.29917	-0.483452	0.357398	-1.3527	0.176151	0.313897	PRDM6
808	ENSG00000061492.7	0.609839	-0.348242	0.236667	-1.47145	0.141171	NA	WNT8A
809	ENSG00000061656.5	475.211	0.451582	0.096643	4.67268	2.97292e-06	1.82173e-05	SPAG4
810	ENSG00000061676.10	7518.8	0.218733	0.0733426	2.98235	0.00286049	0.00960916	NCKAP1
811	ENSG00000061794.8	3590.81	-0.0473497	0.0630671	-0.750783	0.452783	0.623652	MRPS35
812	ENSG00000061918.8	372.514	-1.26907	0.13095	-9.6912	3.28633e-22	1.02255e-20	GUCY1B3
813	ENSG00000061936.5	2120.05	0.384716	0.058136	6.61752	3.65275e-11	4.32747e-10	SFSWAP
814	ENSG00000061938.12	2393.58	0.32027	0.110397	2.90108	0.00371878	0.012157	TNK2
815	ENSG00000061987.10	2613.88	0.235932	0.0634277	3.7197	0.000199456	0.000872568	MON2
816	ENSG00000062038.9	643.915	0.949829	0.108367	8.76491	1.86922e-18	4.43135e-17	CDH3
817	ENSG00000062194.11	2488.12	0.2247	0.0698148	3.21852	0.00128855	0.00471383	GPBP1
818	ENSG00000062282.10	953.962	-0.115007	0.0836142	-1.37545	0.168993	0.303727	DGAT2
819	ENSG00000062370.12	276.177	-0.00643991	0.108589	-0.0593053	0.952709	0.975749	ZNF112
820	ENSG00000062485.14	4242.43	0.0578774	0.0634737	0.911833	0.361857	0.535094	CS
821	ENSG00000062524.11	17.5298	-0.556293	0.302483	-1.83909	0.0659019	0.143983	LTK
822	ENSG00000062582.9	6.42783	0.397411	0.358302	1.10915	0.267366	0.431013	MRPS24
823	ENSG00000062598.13	2871.93	0.0110386	0.0517707	0.21322	0.831155	0.905473	ELMO2
824	ENSG00000062650.13	2212.85	0.191038	0.0690598	2.76627	0.00567008	0.0175792	WAPAL
825	ENSG00000062716.6	8100.73	-0.187789	0.0601696	-3.12099	0.00180245	0.00635011	VMP1
826	ENSG00000062725.5	3866.81	-0.246268	0.0676876	-3.6383	0.000274449	0.00116647	APPBP2
827	ENSG00000062822.8	1353.8	0.82093	0.111945	7.33334	2.24492e-13	3.40507e-12	POLD1
828	ENSG00000063015.15	1.75875	-0.113506	0.347645	-0.3265	0.744046	0.848202	SEZ6
829	ENSG00000063046.13	9804.38	-0.30105	0.113558	-2.65106	0.00802407	0.0238476	EIF4B
830	ENSG00000063127.11	72.6456	0.128009	0.214841	0.595832	0.551288	0.706429	SLC6A16
831	ENSG00000063169.6	335.359	0.26287	0.124122	2.11783	0.0341896	0.0833461	GLTSCR1
832	ENSG00000063176.11	366.005	0.0736353	0.139356	0.528397	0.597224	0.743807	SPHK2
833	ENSG00000063177.8	12388.3	-0.399042	0.12547	-3.18038	0.00147081	0.00529326	RPL18
834	ENSG00000063180.4	342.249	0.297445	0.0940754	3.16178	0.0015681	0.00560827	CA11
835	ENSG00000063241.3	2974.05	0.0516244	0.108196	0.477137	0.633265	0.770657	ISOC2
836	ENSG00000063244.8	9992.65	-0.00876838	0.0701546	-0.124986	0.900534	0.946353	U2AF2
837	ENSG00000063245.10	8138.88	0.0341215	0.141285	0.241509	0.809161	0.892175	EPN1
838	ENSG00000063322.9	2482.37	-0.308561	0.0716201	-4.30831	1.64509e-05	8.88713e-05	MED29
839	ENSG00000063438.12	254.346	-0.781026	0.116828	-6.68524	2.3055e-11	2.79039e-10	AHRR
840	ENSG00000063587.12	1220.03	-0.0928526	0.068584	-1.35385	0.175784	0.313367	ZNF275
841	ENSG00000063601.12	2019.48	0.465017	0.0579087	8.03017	9.73402e-16	1.84806e-14	MTMR1
842	ENSG00000063660.4	2469.2	0.253026	0.115387	2.19286	0.0283178	0.070725	GPC1
843	ENSG00000063761.11	344.053	-0.0650875	0.0957453	-0.679798	0.496632	0.662226	ADCK1
844	ENSG00000063854.8	1661.24	-0.31882	0.0800954	-3.9805	6.87707e-05	0.000330262	HAGH
845	ENSG00000063978.11	2643.31	0.188982	0.058077	3.25399	0.00113798	0.00421182	RNF4
846	ENSG00000064012.17	1157.33	-0.00340519	0.109706	-0.0310394	0.975238	0.987966	CASP8
847	ENSG00000064042.13	1362.94	1.2156	0.0670934	18.1181	2.29547e-73	7.14241e-71	LIMCH1
848	ENSG00000064102.10	1524.81	0.417541	0.0760279	5.49195	3.97531e-08	3.22326e-07	ASUN
849	ENSG00000064115.6	3625.78	-0.107941	0.0612518	-1.76224	0.0780282	0.165631	TM7SF3
850	ENSG00000064195.7	1.97814	0.337221	0.317172	1.06321	0.287686	0.454292	DLX3
851	ENSG00000064199.2	156.939	-0.145853	0.119617	-1.21933	0.222717	0.375125	SPA17
852	ENSG00000064201.11	2.96432	0.0207196	0.371248	0.0558106	0.955493	0.977545	TSPAN32
853	ENSG00000064205.6	23.9913	0.784709	0.260155	3.01632	0.00255866	0.00869037	WISP2
854	ENSG00000064218.4	0.124945	0.024501	0.150961	0.1623	0.871069	NA	DMRT3
855	ENSG00000064225.8	856.983	0.684441	0.0869708	7.86978	3.55274e-15	6.42389e-14	ST3GAL6
856	ENSG00000064270.8	7.42652	-0.138195	0.354711	-0.389599	0.696833	0.81691	ATP2C2
857	ENSG00000064300.4	10.2459	0.553413	0.342164	1.61739	0.105794	0.210954	NGFR
858	ENSG00000064309.10	1042.48	0.118348	0.0811611	1.45818	0.14479	0.269888	CDON
859	ENSG00000064313.7	3123.34	0.219601	0.0667713	3.28885	0.00100597	0.00377373	TAF2
860	ENSG00000064393.11	13058.6	0.212366	0.11037	1.92413	0.0543381	0.122703	HIPK2
861	ENSG00000064419.9	3288.91	0.226011	0.0576942	3.91739	8.95134e-05	0.000421407	TNPO3
862	ENSG00000064489.17	2.03192	-0.616391	0.351009	-1.75606	0.0790789	0.167448	MEF2BNB-MEF2B
863	ENSG00000064490.9	1036.13	0.2192	0.0829481	2.64262	0.00822678	0.0243821	RFXANK
864	ENSG00000064545.10	1642.72	0.0163672	0.100686	0.162558	0.870867	0.928618	TMEM161A
865	ENSG00000064547.9	607.334	0.149248	0.0779067	1.91572	0.0554002	0.124749	LPAR2
866	ENSG00000064601.12	15636.6	-0.238295	0.0715341	-3.3312	0.000864712	0.00328732	CTSA
867	ENSG00000064607.12	2814.19	0.341923	0.0607621	5.62723	1.83121e-08	1.56047e-07	SUGP2
868	ENSG00000064651.9	7922.29	0.224587	0.106793	2.10302	0.0354642	0.0859482	SLC12A2
869	ENSG00000064652.6	251.53	-0.0765547	0.105676	-0.724427	0.468804	0.637913	SNX24
870	ENSG00000064655.14	0.744516	0.0070281	0.274105	0.0256402	0.979544	NA	EYA2
871	ENSG00000064666.10	2504	0.644861	0.0574234	11.2299	2.90713e-29	1.49377e-27	CNN2
872	ENSG00000064687.8	1193.9	0.705936	0.1183	5.96734	2.4115e-09	2.30285e-08	ABCA7
873	ENSG00000064692.14	1.29702	-0.641604	0.322692	-1.98829	0.0467801	NA	SNCAIP
874	ENSG00000064703.7	660.226	0.0315188	0.0755514	0.417183	0.676544	0.80265	DDX20
875	ENSG00000064726.5	2797.43	-0.0976599	0.0656295	-1.48805	0.136738	0.258227	BTBD1
876	ENSG00000064763.6	665.667	-0.202407	0.0840742	-2.40748	0.0160631	0.0435669	FAR2
877	ENSG00000064787.8	22.2435	0.0290151	0.294989	0.0983601	0.921646	0.957835	BCAS1
878	ENSG00000064835.6	1.76993	-0.332788	0.350684	-0.948971	0.342636	0.51493	POU1F1
879	ENSG00000064886.9	0.725276	-0.184394	0.275437	-0.669461	0.503202	NA	CHI3L2
880	ENSG00000064932.11	1639.41	0.792616	0.129991	6.09745	1.07775e-09	1.07645e-08	SBNO2
881	ENSG00000064933.12	675.454	0.0961965	0.0828041	1.16174	0.245343	0.404279	PMS1
882	ENSG00000064961.14	1986.3	0.286737	0.101857	2.8151	0.00487619	0.01541	HMG20B
883	ENSG00000064989.8	30.8394	-0.169918	0.281433	-0.60376	0.546003	0.70247	CALCRL
884	ENSG00000064995.12	1131.64	0.0243911	0.0665388	0.366569	0.71394	0.828189	TAF11
885	ENSG00000064999.12	2160.76	0.243438	0.0630937	3.85836	0.000114152	0.000525986	ANKS1A
886	ENSG00000065000.11	6329.72	0.135532	0.0663938	2.04134	0.0412171	0.0975993	AP3D1
887	ENSG00000065029.10	1105.04	0.0559543	0.0967655	0.578247	0.563097	0.716128	ZNF76
888	ENSG00000065054.9	11738.4	-0.12079	0.110553	-1.0926	0.274569	0.439181	SLC9A3R2
889	ENSG00000065057.3	635.57	0.342138	0.0934414	3.66153	0.000250715	0.00107436	NTHL1
890	ENSG00000065060.12	3263.42	0.278281	0.0825635	3.37051	0.0007503	0.00289486	UHRF1BP1
891	ENSG00000065135.7	2166.19	0.0612247	0.0589079	1.03933	0.298651	0.466203	GNAI3
892	ENSG00000065150.14	7587.49	0.882254	0.0974759	9.05099	1.41674e-19	3.63565e-18	IPO5
893	ENSG00000065154.7	3155.89	-0.28478	0.05993	-4.75187	2.01542e-06	1.26794e-05	OAT
894	ENSG00000065183.11	1829.14	0.393354	0.0703501	5.59138	2.25273e-08	1.89302e-07	WDR3
895	ENSG00000065243.14	2506.96	-0.064696	0.0772968	-0.836981	0.402603	0.577028	PKN2
896	ENSG00000065268.6	439.812	0.834778	0.166786	5.00509	5.58362e-07	3.82889e-06	WDR18
897	ENSG00000065308.4	2009.19	0.0764987	0.0684724	1.11722	0.2639	0.426839	TRAM2
898	ENSG00000065320.4	20.4844	-0.315065	0.269477	-1.16917	0.242334	0.40034	NTN1
899	ENSG00000065325.8	78.2986	-0.448589	0.164406	-2.72855	0.00636143	0.0194826	GLP2R
900	ENSG00000065328.12	132.446	2.28826	0.221681	10.3223	5.58613e-25	2.09977e-23	MCM10
901	ENSG00000065357.15	1547.08	-0.122929	0.078469	-1.5666	0.117209	0.228758	DGKA
902	ENSG00000065361.10	679.05	0.800859	0.0856902	9.34598	9.1042e-21	2.61825e-19	ERBB3
903	ENSG00000065371.13	0.249209	-0.00836696	0.172516	-0.0484995	0.961318	NA	ROPN1
904	ENSG00000065413.12	64.888	0.294542	0.20281	1.45231	0.146416	0.2721	ANKRD44
905	ENSG00000065427.10	3903.12	-0.396366	0.0565817	-7.00521	2.46617e-12	3.3303e-11	KARS
906	ENSG00000065457.6	594.138	-0.136296	0.0985091	-1.38359	0.166485	0.300448	ADAT1
907	ENSG00000065485.13	910.907	-0.296598	0.0678761	-4.3697	1.24419e-05	6.86815e-05	PDIA5
908	ENSG00000065491.8	633.604	0.216316	0.0761074	2.84225	0.00447965	0.0143061	TBC1D22B
909	ENSG00000065518.7	2346.01	-0.114202	0.0580632	-1.96685	0.0492002	0.113084	NDUFB4
910	ENSG00000065526.6	4075.09	0.727289	0.0813004	8.94569	3.69638e-19	9.24218e-18	SPEN
911	ENSG00000065534.14	788.474	-0.348008	0.0931255	-3.73698	0.000186243	0.000821177	MYLK
912	ENSG00000065548.13	2755.92	-0.329156	0.0683517	-4.81562	1.46745e-06	9.46326e-06	ZC3H15
913	ENSG00000065559.10	915.488	0.380965	0.0735757	5.17786	2.24444e-07	1.63201e-06	MAP2K4
914	ENSG00000065600.8	1029.38	0.0127033	0.0706657	0.179767	0.857336	0.920841	TMEM206
915	ENSG00000065609.10	1.00801	-0.426777	0.287273	-1.48561	0.137381	NA	SNAP91
916	ENSG00000065613.9	2660.3	0.465237	0.0816645	5.69693	1.21984e-08	1.06252e-07	SLK
917	ENSG00000065615.9	441.619	-0.0639427	0.0898037	-0.712027	0.476448	0.643973	CYB5R4
918	ENSG00000065618.12	42.5673	1.33305	0.293648	4.53961	5.63591e-06	3.30873e-05	COL17A1
919	ENSG00000065621.10	454.699	-0.207203	0.0972691	-2.13021	0.0331545	0.0811761	GSTO2
920	ENSG00000065665.16	262.913	-0.0312877	0.119709	-0.261364	0.793812	0.882131	SEC61A2
921	ENSG00000065717.10	1321.56	0.198547	0.107769	1.84233	0.0654269	0.143082	TLE2
922	ENSG00000065802.7	2000.03	-0.237641	0.100947	-2.35411	0.018567	0.049278	ASB1
923	ENSG00000065809.9	5064.51	-0.422338	0.06583	-6.41559	1.40277e-10	1.55575e-09	FAM107B
924	ENSG00000065833.7	3413.17	0.304114	0.122612	2.4803	0.0131273	0.0366331	ME1
925	ENSG00000065882.11	2304.26	1.25536	0.0702137	17.8792	1.71384e-71	5.052e-69	TBC1D1
926	ENSG00000065883.10	2313.67	-0.117126	0.0574226	-2.03972	0.0413781	0.0978873	CDK13
927	ENSG00000065911.7	8463.49	-0.518136	0.0947559	-5.46812	4.5484e-08	3.66124e-07	MTHFD2
928	ENSG00000065923.5	2358.09	-0.155154	0.0844803	-1.83657	0.0662733	0.144664	SLC9A7
929	ENSG00000065970.4	913.486	0.0939871	0.0712843	1.31848	0.187342	0.328972	FOXJ2
930	ENSG00000065978.13	2888.19	-0.00711337	0.0880853	-0.0807555	0.935636	0.966203	YBX1
931	ENSG00000065989.11	285.784	0.595451	0.105114	5.66484	1.47165e-08	1.26708e-07	PDE4A
932	ENSG00000066027.7	2866.27	0.0123576	0.0609181	0.202855	0.839248	0.910493	PPP2R5A
933	ENSG00000066032.14	0.505786	0.207411	0.202176	1.02589	0.304943	NA	CTNNA2
934	ENSG00000066044.9	4550.75	0.0268693	0.056744	0.473517	0.635844	0.772423	ELAVL1
935	ENSG00000066056.9	3.15259	0.550275	0.371495	1.48124	0.138542	0.260709	TIE1
936	ENSG00000066084.8	3136.72	0.447725	0.0701482	6.38256	1.74154e-10	1.90785e-09	DIP2B
937	ENSG00000066117.10	2238.07	0.21709	0.0529499	4.09991	4.13311e-05	0.000206822	SMARCD1
938	ENSG00000066135.8	2077.88	-0.142443	0.0645673	-2.20612	0.0273755	0.068801	KDM4A
939	ENSG00000066136.15	1047.9	-0.161679	0.0813635	-1.98712	0.0469094	0.108801	NFYC
940	ENSG00000066185.8	3.33738	-0.142795	0.371028	-0.384864	0.700338	0.819202	ZMYND12
941	ENSG00000066230.6	75.8875	0.215103	0.199769	1.07676	0.281587	0.447757	SLC9A3
942	ENSG00000066248.10	2989.64	0.210611	0.0744958	2.82715	0.00469645	0.0149008	NGEF
943	ENSG00000066279.12	169.372	1.73885	0.166945	10.4157	2.10176e-25	8.14633e-24	ASPM
944	ENSG00000066294.10	0.141139	0.024501	0.150961	0.1623	0.871069	NA	CD84
945	ENSG00000066322.8	2416.33	0.27486	0.0616615	4.45756	8.28964e-06	4.71233e-05	ELOVL1
946	ENSG00000066336.7	0.840033	0.375282	0.284015	1.32135	0.186385	NA	SPI1
947	ENSG00000066379.10	492.618	-0.0204517	0.0870182	-0.235028	0.814187	0.89527	ZNRD1
948	ENSG00000066405.8	3.56827	-0.61179	0.373186	-1.63937	0.101136	0.203626	CLDN18
949	ENSG00000066422.4	3069.03	-0.0176822	0.0702291	-0.251779	0.801212	0.886879	ZBTB11
950	ENSG00000066427.17	586.507	0.183756	0.0888846	2.06735	0.0387009	0.0926167	ATXN3
951	ENSG00000066455.8	2585.68	-0.0881164	0.0671725	-1.31179	0.18959	0.332035	GOLGA5
952	ENSG00000066468.16	0.389974	-0.0750473	0.214042	-0.35062	0.725874	NA	FGFR2
953	ENSG00000066557.5	392.083	0.150156	0.107959	1.39086	0.164268	0.29731	LRRC40
954	ENSG00000066583.7	984.18	0.0901787	0.0844918	1.06731	0.285833	0.452322	ISOC1
955	ENSG00000066629.12	659.434	0.359938	0.0833603	4.31786	1.57552e-05	8.5319e-05	EML1
956	ENSG00000066651.13	427.548	0.119537	0.0905199	1.32056	0.186648	0.328207	TRMT11
957	ENSG00000066654.8	1827.64	-0.112137	0.064435	-1.74032	0.0818035	0.172103	THUMPD1
958	ENSG00000066697.10	915.848	0.117643	0.0786827	1.49515	0.134874	0.255202	MSANTD3
959	ENSG00000066735.10	168.426	0.131806	0.213075	0.618588	0.536188	0.695152	KIF26A
960	ENSG00000066739.7	2132.51	-0.191209	0.0697205	-2.74251	0.00609713	0.0187629	ATG2B
961	ENSG00000066777.4	5615.09	0.673962	0.067559	9.97591	1.94309e-23	6.54604e-22	ARFGEF1
962	ENSG00000066827.11	1034.21	0.21739	0.0636933	3.41307	0.000642353	0.00251277	ZFAT
963	ENSG00000066855.11	1826.84	0.235025	0.0721377	3.25801	0.00112197	0.00415739	MTFR1
964	ENSG00000066923.13	48.7385	0.104043	0.201321	0.516802	0.605295	0.749525	STAG3
965	ENSG00000066926.6	1389.1	0.140903	0.0750009	1.87868	0.0602878	0.133805	FECH
966	ENSG00000066933.11	1695.87	-0.455943	0.0873546	-5.21945	1.79452e-07	1.32202e-06	MYO9A
967	ENSG00000067048.12	0.647708	0.211348	0.253309	0.83435	0.404084	NA	DDX3Y
968	ENSG00000067057.12	3451.63	0.642604	0.0790234	8.13181	4.22917e-16	8.34767e-15	PFKP
969	ENSG00000067064.6	1864.22	-0.358241	0.0828882	-4.32198	1.54637e-05	8.38211e-05	IDI1
970	ENSG00000067066.12	3285.63	1.63994	0.106093	15.4577	6.69946e-54	1.08759e-51	SP100
971	ENSG00000067082.10	2872.19	0.460834	0.0859417	5.36217	8.22264e-08	6.35871e-07	KLF6
972	ENSG00000067113.12	352.91	0.1192	0.108149	1.10218	0.270382	0.43447	PPAP2A
973	ENSG00000067141.12	188.193	-3.87524	0.172921	-22.4104	3.11442e-111	2.90718e-108	NEO1
974	ENSG00000067167.3	27603.4	0.427369	0.0874182	4.88879	1.01458e-06	6.7029e-06	TRAM1
975	ENSG00000067177.10	2607.33	0.100416	0.0723999	1.38696	0.165454	0.299014	PHKA1
976	ENSG00000067182.3	4116.29	0.54848	0.089494	6.12868	8.86116e-10	8.9261e-09	TNFRSF1A
977	ENSG00000067191.11	234.789	0.433691	0.105637	4.1055	4.03441e-05	0.00020238	CACNB1
978	ENSG00000067208.10	850.656	-0.0421512	0.0966241	-0.436239	0.662663	0.792782	EVI5
979	ENSG00000067221.9	212.007	-0.993953	0.120069	-8.27819	1.25061e-16	2.58701e-15	STOML1
980	ENSG00000067225.13	73664.4	-0.044011	0.071009	-0.619795	0.535393	0.694482	PKM
981	ENSG00000067248.5	1176.43	0.0206554	0.069123	0.298821	0.765077	0.862781	DHX29
982	ENSG00000067334.9	1773.42	0.149575	0.07047	2.12253	0.0337934	0.0825195	DNTTIP2
983	ENSG00000067365.10	498.332	-0.439279	0.0861282	-5.10029	3.39136e-07	2.40356e-06	METTL22
984	ENSG00000067369.9	4145.22	-0.0690757	0.0642734	-1.07472	0.282501	0.448729	TP53BP1
985	ENSG00000067445.16	10.3495	-0.410745	0.334614	-1.22752	0.219627	0.37112	TRO
986	ENSG00000067533.5	1842.06	-0.00475235	0.0908275	-0.0523228	0.958271	0.978897	RRP15
987	ENSG00000067560.6	17277.9	0.0774431	0.0429945	1.80123	0.0716662	0.154276	RHOA
988	ENSG00000067596.6	2682.64	-0.244095	0.054294	-4.4958	6.9308e-06	3.99976e-05	DHX8
989	ENSG00000067601.6	27.6934	-0.312091	0.260346	-1.19875	0.230624	0.38512	PMS2P4
990	ENSG00000067606.11	1075.61	0.0664654	0.0827465	0.803242	0.421835	0.595285	PRKCZ
991	ENSG00000067646.7	0.124945	0.024501	0.150961	0.1623	0.871069	NA	ZFY
992	ENSG00000067704.8	7626.57	-0.120304	0.0566388	-2.12406	0.0336649	0.0822637	IARS2
993	ENSG00000067715.9	620.245	-0.217436	0.116492	-1.86653	0.0619671	0.13676	SYT1
994	ENSG00000067798.9	244.452	-1.23657	0.14906	-8.29577	1.07882e-16	2.24616e-15	NAV3
995	ENSG00000067829.14	1985.25	0.304371	0.0787181	3.86659	0.000110366	0.00050959	IDH3G
996	ENSG00000067836.8	611.83	0.0360786	0.123215	0.292809	0.769668	0.865606	ROGDI
997	ENSG00000067840.8	6.82978	-0.926742	0.359925	-2.57482	0.0100292	0.029029	PDZD4
998	ENSG00000067842.13	1.20055	0.117933	0.317346	0.371624	0.710173	NA	ATP2B3
999	ENSG00000067900.6	3861.9	0.331789	0.0781135	4.24753	2.16142e-05	0.000114745	ROCK1
1000	ENSG00000067955.9	1290.68	-0.464983	0.0710772	-6.54193	6.0728e-11	7.01283e-10	CBFB
1001	ENSG00000067992.8	152.496	0.483465	0.121799	3.96936	7.20668e-05	0.000345203	PDK3
1002	ENSG00000068001.9	1226.12	0.141501	0.0728518	1.94231	0.0520999	0.118485	HYAL2
1003	ENSG00000068024.12	908.081	-0.160562	0.0797279	-2.01387	0.0440232	0.103143	HDAC4
1004	ENSG00000068028.13	1117.52	-0.222065	0.0808198	-2.74766	0.00600223	0.0184963	RASSF1
1005	ENSG00000068078.13	2.39876	-0.0259807	0.352859	-0.0736292	0.941305	0.969344	FGFR3
1006	ENSG00000068079.3	2118.47	1.27477	0.208091	6.12601	9.01117e-10	9.06092e-09	IFI35
1007	ENSG00000068097.10	1894.81	0.137512	0.0562011	2.44679	0.0144134	0.0396785	HEATR6
1008	ENSG00000068120.10	4173.69	-0.539406	0.0799896	-6.74345	1.54673e-11	1.92614e-10	COASY
1009	ENSG00000068137.10	1219.53	-0.554853	0.141861	-3.91124	9.1822e-05	0.000431165	PLEKHH3
1010	ENSG00000068305.13	1926.45	0.692989	0.0691561	10.0206	1.23702e-23	4.2833e-22	MEF2A
1011	ENSG00000068308.9	3018.47	-0.119522	0.0637509	-1.87483	0.0608167	0.134712	OTUD5
1012	ENSG00000068323.12	3152.32	0.107556	0.0700256	1.53595	0.124551	0.239822	TFE3
1013	ENSG00000068354.11	1250.4	0.361452	0.063152	5.72352	1.04342e-08	9.16697e-08	TBC1D25
1014	ENSG00000068366.15	5389.53	-0.0145972	0.0779548	-0.187252	0.851463	0.917443	ACSL4
1015	ENSG00000068383.14	668.602	-0.09707	0.0775066	-1.25241	0.210421	0.359714	INPP5A
1016	ENSG00000068394.9	1289.09	-0.1691	0.0682159	-2.47889	0.0131793	0.0367461	GPKOW
1017	ENSG00000068400.9	2037.5	0.146164	0.0662472	2.20634	0.0273599	0.0687696	GRIPAP1
1018	ENSG00000068438.10	3161.76	0.241345	0.0686679	3.51467	0.000440297	0.00178631	FTSJ1
1019	ENSG00000068489.8	490.77	1.13122	0.131966	8.57201	1.01696e-17	2.27374e-16	PRR11
1020	ENSG00000068615.12	2.6979	-0.0371688	0.368087	-0.100978	0.919568	0.95721	REEP1
1021	ENSG00000068650.14	1005.85	1.29974	0.0714084	18.2015	5.01772e-74	1.58327e-71	ATP11A
1022	ENSG00000068654.11	3307.68	0.219768	0.0558217	3.93696	8.25194e-05	0.000391339	POLR1A
1023	ENSG00000068697.6	9122.98	-0.130186	0.0569308	-2.28675	0.0222107	0.057405	LAPTM4A
1024	ENSG00000068724.11	529.473	0.0168923	0.0780734	0.216364	0.828704	0.903956	TTC7A
1025	ENSG00000068745.10	4911.9	0.228973	0.0648113	3.53293	0.000410987	0.00168078	IP6K2
1026	ENSG00000068784.8	838.556	-0.0788796	0.0853499	-0.924192	0.355387	0.528176	SRBD1
1027	ENSG00000068793.13	7800.33	0.413008	0.0470282	8.78214	1.60397e-18	3.82274e-17	CYFIP1
1028	ENSG00000068796.12	1243.02	0.393219	0.0806117	4.87794	1.07198e-06	7.05718e-06	KIF2A
1029	ENSG00000068831.14	1.129	-0.497032	0.299083	-1.66186	0.0965418	NA	RASGRP2
1030	ENSG00000068878.10	3094.56	0.334521	0.0749647	4.46238	8.10553e-06	4.62056e-05	PSME4
1031	ENSG00000068885.10	528.993	-0.180541	0.0784021	-2.30276	0.0212925	0.0553832	IFT80
1032	ENSG00000068903.15	2042.3	-0.210991	0.0629152	-3.35359	0.000797716	0.00305909	SIRT2
1033	ENSG00000068912.9	4019.3	-0.188258	0.0609392	-3.08927	0.00200647	0.0069854	ERLEC1
1034	ENSG00000068971.9	1904.84	0.389526	0.0744666	5.23088	1.68703e-07	1.24817e-06	PPP2R5B
1035	ENSG00000068976.9	11.5315	-0.0633418	0.327558	-0.193376	0.846665	0.914808	PYGM
1036	ENSG00000068985.4	0.266084	0.0750327	0.174415	0.430197	0.667052	NA	PAGE1
1037	ENSG00000069011.11	527.576	1.02184	0.141967	7.19772	6.1229e-13	8.83836e-12	PITX1
1038	ENSG00000069020.14	414.784	0.259452	0.104717	2.47765	0.013225	0.0368646	MAST4
1039	ENSG00000069122.14	54.2029	1.18623	0.2128	5.57441	2.48368e-08	2.07619e-07	GPR116
1040	ENSG00000069188.12	0.415871	-0.0760336	0.215264	-0.353212	0.72393	NA	SDK2
1041	ENSG00000069206.11	0.285629	-0.0968507	0.178517	-0.542528	0.587454	NA	ADAM7
1042	ENSG00000069248.9	2479.53	-0.0691463	0.0581507	-1.18909	0.234405	0.390089	NUP133
1043	ENSG00000069275.12	10558.1	-0.0660097	0.0755231	-0.874033	0.382101	0.555716	NUCKS1
1044	ENSG00000069329.11	4807.87	-0.134446	0.069185	-1.94328	0.0519824	0.118254	VPS35
1045	ENSG00000069345.7	2346.7	0.0420864	0.0581327	0.723972	0.469083	0.6381	DNAJA2
1046	ENSG00000069399.8	1436.58	1.06545	0.123548	8.6238	6.47688e-18	1.47013e-16	BCL3
1047	ENSG00000069424.10	1163.63	-0.0380017	0.0826388	-0.459853	0.645622	0.779849	KCNAB2
1048	ENSG00000069431.6	6.88535	1.23772	0.365482	3.38655	0.000707768	0.00274612	ABCC9
1049	ENSG00000069482.6	18.4988	1.13738	0.290387	3.91676	8.97486e-05	0.000422314	GAL
1050	ENSG00000069493.10	40.655	-0.743042	0.22173	-3.3511	0.0008049	0.00308242	CLEC2D
1051	ENSG00000069509.5	747.264	-0.0954997	0.0703104	-1.35826	0.174382	0.311215	FUNDC1
1052	ENSG00000069535.12	5.31577	0.752266	0.370702	2.0293	0.0424278	0.100033	MAOB
1053	ENSG00000069667.11	138.926	0.190568	0.149229	1.27702	0.201595	0.348294	RORA
1054	ENSG00000069696.6	1.84779	0.24757	0.338772	0.730785	0.46491	0.634311	DRD4
1055	ENSG00000069702.6	417.101	0.591562	0.0971265	6.09063	1.12464e-09	1.11632e-08	TGFBR3
1056	ENSG00000069712.9	90.99	-0.634317	0.174036	-3.64475	0.00026765	0.00114082	KIAA1107
1057	ENSG00000069764.5	5.48749	0.564395	0.369738	1.52647	0.126892	0.243409	PLA2G10
1058	ENSG00000069812.7	307.186	0.449527	0.0923907	4.86551	1.14164e-06	7.47838e-06	HES2
1059	ENSG00000069849.6	1945.54	-0.0747505	0.0675956	-1.10585	0.268792	0.432769	ATP1B3
1060	ENSG00000069869.11	724.026	-0.214901	0.0946885	-2.26955	0.0232347	0.0597276	NEDD4
1061	ENSG00000069943.5	324.593	0.0277847	0.0905437	0.306865	0.758946	0.858504	PIGB
1062	ENSG00000069956.7	2138.62	0.0370802	0.0787626	0.470784	0.637795	0.773732	MAPK6
1063	ENSG00000069966.14	838.034	0.12459	0.0639776	1.94741	0.051486	0.117375	GNB5
1064	ENSG00000069974.11	375.658	-0.0716926	0.0986165	-0.726984	0.467236	0.63636	RAB27A
1065	ENSG00000069998.8	814.379	0.00475627	0.0761543	0.0624557	0.9502	0.974293	CECR5
1066	ENSG00000070010.14	1030.5	-0.0964795	0.0670178	-1.43961	0.149978	0.27711	UFD1L
1067	ENSG00000070018.4	2092.69	0.0976791	0.0787627	1.24017	0.214913	0.365247	LRP6
1068	ENSG00000070019.3	7.7675	-0.31327	0.37209	-0.841918	0.399834	0.574506	GUCY2C
1069	ENSG00000070031.3	2.88841	-0.237084	0.36975	-0.641201	0.521392	0.682925	SCT
1070	ENSG00000070047.7	2754.66	0.308234	0.0914528	3.37042	0.000750538	0.00289502	PHRF1
1071	ENSG00000070061.10	2322.42	-0.105184	0.0567559	-1.85328	0.0638425	0.140045	IKBKAP
1072	ENSG00000070081.11	2614.15	0.227059	0.095675	2.37324	0.0176329	0.0471847	NUCB2
1073	ENSG00000070087.9	6365.34	-0.183464	0.0815547	-2.24958	0.0244754	0.0624158	PFN2
1074	ENSG00000070159.9	987.651	-0.162388	0.061811	-2.62716	0.00861007	0.0254105	PTPN3
1075	ENSG00000070182.13	174.313	-0.362904	0.219768	-1.65131	0.0986758	0.199678	SPTB
1076	ENSG00000070190.8	6.83177	1.70188	0.367719	4.6282	3.68863e-06	2.2274e-05	DAPP1
1077	ENSG00000070214.11	1556.12	0.377082	0.111612	3.3785	0.000728816	0.00281998	SLC44A1
1078	ENSG00000070269.9	1824.16	0.0574612	0.0598342	0.96034	0.336884	0.508498	TMEM260
1079	ENSG00000070366.9	2136.77	-0.398661	0.0693574	-5.74792	9.03476e-09	8.01289e-08	SMG6
1080	ENSG00000070367.11	4409	0.0184802	0.0722995	0.255606	0.798255	0.884857	EXOC5
1081	ENSG00000070371.11	842.957	-0.259309	0.0917134	-2.82738	0.00469301	0.0148941	CLTCL1
1082	ENSG00000070388.7	10.3534	0.387819	0.332655	1.16583	0.243682	0.402093	FGF22
1083	ENSG00000070404.5	726.609	0.547997	0.0842616	6.50352	7.84599e-11	8.98179e-10	FSTL3
1084	ENSG00000070413.14	3194.45	-0.0277724	0.0744842	-0.372863	0.709251	0.825721	DGCR2
1085	ENSG00000070423.13	719.32	0.39151	0.135248	2.89476	0.00379453	0.0123703	RNF126
1086	ENSG00000070444.10	1108.71	-0.122967	0.0866008	-1.41993	0.155628	0.285267	MNT
1087	ENSG00000070476.10	602.013	-0.060781	0.0863864	-0.703595	0.481685	0.648835	ZXDC
1088	ENSG00000070495.10	2594.83	-0.0300739	0.0530964	-0.566402	0.57112	0.722218	JMJD6
1089	ENSG00000070501.7	451.049	0.0815821	0.0832062	0.980481	0.326849	0.497919	POLB
1090	ENSG00000070526.10	35.1845	2.55228	0.280957	9.08424	1.04424e-19	2.71078e-18	ST6GALNAC1
1091	ENSG00000070540.8	1469.18	0.351874	0.0802425	4.38514	1.15911e-05	6.42923e-05	WIPI1
1092	ENSG00000070601.5	14.5499	-0.102569	0.306434	-0.334719	0.737837	0.845037	FRMPD1
1093	ENSG00000070610.10	15939.3	-0.529081	0.0650733	-8.13055	4.27355e-16	8.42784e-15	GBA2
1094	ENSG00000070614.10	4929.75	0.323221	0.050606	6.387	1.69174e-10	1.85511e-09	NDST1
1095	ENSG00000070669.12	6362.38	-0.881501	0.102069	-8.6363	5.80644e-18	1.32601e-16	ASNS
1096	ENSG00000070718.7	1020.85	0.0554007	0.0752979	0.735754	0.461881	0.632025	AP3M2
1097	ENSG00000070729.9	0.843049	-0.285217	0.296017	-0.963514	0.33529	NA	CNGB1
1098	ENSG00000070731.5	1102.36	-0.62661	0.0930713	-6.73259	1.66674e-11	2.0581e-10	ST6GALNAC2
1099	ENSG00000070748.13	1.8517	0.916435	0.331179	2.76719	0.00565419	0.0175372	CHAT
1100	ENSG00000070756.9	69815.8	-0.213243	0.0838372	-2.54353	0.0109738	0.0314181	PABPC1
1101	ENSG00000070759.12	319.919	0.129257	0.105079	1.23009	0.218662	0.369935	TESK2
1102	ENSG00000070761.3	770.951	-0.604492	0.0976112	-6.19285	5.90855e-10	6.09787e-09	C16orf80
1103	ENSG00000070770.4	3007.96	-0.516837	0.0751905	-6.87371	6.25539e-12	8.11461e-11	CSNK2A2
1104	ENSG00000070778.8	1753.49	-0.236958	0.0699823	-3.38597	0.000709266	0.00275146	PTPN21
1105	ENSG00000070785.12	1124.3	0.312216	0.0895025	3.48835	0.00048601	0.00195477	EIF2B3
1106	ENSG00000070808.11	2.23955	0.315434	0.360419	0.875187	0.381472	0.555376	CAMK2A
1107	ENSG00000070814.13	3912.13	0.282268	0.0882647	3.19797	0.00138397	0.00501861	TCOF1
1108	ENSG00000070831.11	3616.98	0.1542	0.0780828	1.97483	0.048288	0.111273	CDC42
1109	ENSG00000070882.8	1226.84	-0.112498	0.0726439	-1.54862	0.121474	0.23523	OSBPL3
1110	ENSG00000070886.6	1.29156	0.29557	0.324514	0.910808	0.362396	NA	EPHA8
1111	ENSG00000070915.5	1.08881	-0.577089	0.30953	-1.8644	0.0622649	NA	SLC12A3
1112	ENSG00000070950.5	1813.07	0.217842	0.0660883	3.29622	0.000979936	0.00368471	RAD18
1113	ENSG00000070961.10	5481.01	0.435011	0.0844129	5.15337	2.55852e-07	1.84542e-06	ATP2B1
1114	ENSG00000070985.9	1.64095	0.589963	0.335152	1.76029	0.0783593	0.166255	TRPM5
1115	ENSG00000071051.9	2335.55	-0.0954489	0.109092	-0.874936	0.381609	0.555502	NCK2
1116	ENSG00000071054.11	13695.1	-0.658203	0.0861405	-7.64103	2.15487e-14	3.62701e-13	MAP4K4
1117	ENSG00000071073.8	549.72	0.726795	0.0799785	9.08739	1.01447e-19	2.63656e-18	MGAT4A
1118	ENSG00000071082.6	8964.86	-0.197388	0.121928	-1.61889	0.10547	0.210456	RPL31
1119	ENSG00000071127.12	9464.39	0.339385	0.0577972	5.872	4.3056e-09	3.99414e-08	WDR1
1120	ENSG00000071189.17	3311.94	-0.258568	0.0785805	-3.29048	0.00100016	0.00375446	SNX13
1121	ENSG00000071205.7	175.569	0.0273033	0.115802	0.235776	0.813607	0.895071	ARHGAP10
1122	ENSG00000071242.7	991.664	0.392927	0.0842472	4.66397	3.10162e-06	1.89489e-05	RPS6KA2
1123	ENSG00000071243.11	363.138	0.264388	0.0843116	3.13584	0.00171365	0.00606568	ING3
1124	ENSG00000071246.6	1671.25	0.25737	0.0703349	3.6592	0.000253002	0.00108292	VASH1
1125	ENSG00000071282.7	117.777	-0.507294	0.167973	-3.0201	0.0025269	0.00859554	LMCD1
1126	ENSG00000071462.7	2744.59	-0.553135	0.061084	-9.05531	1.36184e-19	3.50035e-18	WBSCR22
1127	ENSG00000071537.9	8124.33	0.10665	0.118681	0.898626	0.368852	0.542015	SEL1L
1128	ENSG00000071539.9	586.956	1.00597	0.141297	7.11956	1.08272e-12	1.52363e-11	TRIP13
1129	ENSG00000071553.12	7846.28	0.254646	0.0582464	4.37187	1.23186e-05	6.80241e-05	ATP6AP1
1130	ENSG00000071564.10	2911.91	0.305037	0.103689	2.94185	0.00326257	0.0108059	TCF3
1131	ENSG00000071575.7	3117.42	0.512014	0.0601093	8.51805	1.62267e-17	3.58155e-16	TRIB2
1132	ENSG00000071626.12	1488.6	0.821826	0.0791442	10.3839	2.93532e-25	1.13184e-23	DAZAP1
1133	ENSG00000071655.13	1771.11	0.399384	0.117673	3.39403	0.000688721	0.00267825	MBD3
1134	ENSG00000071677.1	0.560648	0.1658	0.23178	0.715334	0.474403	NA	PRLH
1135	ENSG00000071794.11	4565.79	-0.221331	0.075214	-2.94269	0.00325375	0.0107783	HLTF
1136	ENSG00000071859.10	3674.41	-0.0227053	0.0585676	-0.387677	0.698255	0.817636	FAM50A
1137	ENSG00000071889.12	2090.5	-0.14009	0.101966	-1.37389	0.169475	0.304445	FAM3A
1138	ENSG00000071894.10	8214.92	0.500068	0.0849382	5.88743	3.92249e-09	3.65235e-08	CPSF1
1139	ENSG00000071909.14	0.708673	-0.0966416	0.254544	-0.379665	0.704194	NA	MYO3B
1140	ENSG00000071967.7	4252.77	-0.292966	0.0611897	-4.78784	1.68588e-06	1.07298e-05	CYBRD1
1141	ENSG00000071994.6	1415.13	0.212506	0.068422	3.10581	0.00189758	0.00664656	PDCD2
1142	ENSG00000072041.12	7.58905	-0.121283	0.356506	-0.340199	0.733707	0.842534	SLC6A15
1143	ENSG00000072042.8	10649	0.0450239	0.0477381	0.943143	0.345608	0.518007	RDH11
1144	ENSG00000072062.9	3940.04	-0.02898	0.067155	-0.431538	0.666077	0.794832	PRKACA
1145	ENSG00000072071.12	2896.14	0.600532	0.078762	7.62464	2.44724e-14	4.08536e-13	LPHN1
1146	ENSG00000072080.6	0.10807	-0.0371285	0.150961	-0.245948	0.805723	NA	SPP2
1147	ENSG00000072110.9	37282.2	0.306373	0.0527439	5.80868	6.29667e-09	5.71111e-08	ACTN1
1148	ENSG00000072121.11	7561.09	0.269958	0.0773464	3.49025	0.000482572	0.00194199	ZFYVE26
1149	ENSG00000072133.6	1186.95	0.42666	0.0945513	4.51248	6.40753e-06	3.7179e-05	RPS6KA6
1150	ENSG00000072134.11	970.183	-0.241397	0.0644607	-3.74487	0.000180487	0.000797681	EPN2
1151	ENSG00000072135.8	591.47	0.484047	0.0819953	5.90335	3.56195e-09	3.33326e-08	PTPN18
1152	ENSG00000072163.14	698.778	0.226381	0.107836	2.09932	0.0357888	0.0865848	LIMS2
1153	ENSG00000072182.8	6.65801	0.361213	0.358264	1.00823	0.313342	0.483335	ASIC4
1154	ENSG00000072195.10	1023.39	0.25595	0.106673	2.39938	0.0164229	0.0443974	SPEG
1155	ENSG00000072201.9	47.295	-0.216916	0.2201	-0.985535	0.324361	0.495308	LNX1
1156	ENSG00000072210.14	9020.56	0.790783	0.0762039	10.3772	3.14876e-25	1.20998e-23	ALDH3A2
1157	ENSG00000072274.8	17091.9	0.646325	0.0795502	8.12474	4.48313e-16	8.80597e-15	TFRC
1158	ENSG00000072310.12	5794.17	-0.19409	0.0944535	-2.05488	0.0398908	0.0949404	SREBF1
1159	ENSG00000072315.3	0.704525	0.122169	0.273991	0.445886	0.65568	NA	TRPC5
1160	ENSG00000072364.8	7124.39	-0.0632109	0.0771774	-0.819034	0.412767	0.586715	AFF4
1161	ENSG00000072401.10	1242.3	0.107972	0.091602	1.17871	0.238513	0.395548	UBE2D1
1162	ENSG00000072415.4	8249.15	0.272663	0.0755641	3.60836	0.000308136	0.00129491	MPP5
1163	ENSG00000072422.12	414.937	-0.469892	0.0879652	-5.3418	9.20279e-08	7.06788e-07	RHOBTB1
1164	ENSG00000072501.13	4173.97	0.570891	0.0606977	9.40547	5.17959e-21	1.50895e-19	SMC1A
1165	ENSG00000072506.8	1961.7	-0.0812021	0.0618578	-1.31272	0.189277	0.331619	HSD17B10
1166	ENSG00000072518.16	1906.81	0.375278	0.0661576	5.67249	1.40739e-08	1.21408e-07	MARK2
1167	ENSG00000072571.15	298.424	1.25905	0.176662	7.12687	1.02679e-12	1.44583e-11	HMMR
1168	ENSG00000072609.13	1223.25	0.40658	0.0731571	5.55762	2.73475e-08	2.27505e-07	CHFR
1169	ENSG00000072657.4	222.031	-0.964207	0.151484	-6.3651	1.95166e-10	2.12247e-09	TRHDE
1170	ENSG00000072682.14	1387.26	0.652959	0.0719093	9.08031	1.08267e-19	2.80081e-18	P4HA2
1171	ENSG00000072694.14	13.2704	-2.24102	0.341928	-6.55407	5.59901e-11	6.50594e-10	FCGR2B
1172	ENSG00000072736.14	689.25	-0.500225	0.0864339	-5.78737	7.14956e-09	6.43776e-08	NFATC3
1173	ENSG00000072756.12	1001.93	-0.15314	0.0880526	-1.73919	0.0820017	0.172399	TRNT1
1174	ENSG00000072778.15	7425.99	0.396665	0.0753452	5.26464	1.40467e-07	1.05388e-06	ACADVL
1175	ENSG00000072786.8	2722.73	0.0362191	0.0641284	0.564791	0.572216	0.723355	STK10
1176	ENSG00000072803.13	6851.54	0.107942	0.0629678	1.71424	0.0864846	0.180033	FBXW11
1177	ENSG00000072818.7	39.4928	-0.223227	0.210543	-1.06024	0.289034	0.45565	ACAP1
1178	ENSG00000072832.10	250.139	0.333397	0.114759	2.90519	0.00367031	0.0120126	CRMP1
1179	ENSG00000072840.8	1692.39	0.296557	0.0787008	3.76816	0.000164455	0.000732897	EVC
1180	ENSG00000072849.6	1281.26	0.259813	0.0826774	3.14249	0.00167516	0.00594738	DERL2
1181	ENSG00000072858.6	1363.33	0.818491	0.0665643	12.2962	9.48798e-35	6.64248e-33	SIDT1
1182	ENSG00000072864.8	1199.47	-0.431235	0.0789364	-5.46307	4.67973e-08	3.75906e-07	NDE1
1183	ENSG00000072952.14	6.31018	-0.326187	0.361012	-0.903535	0.366242	0.539677	MRVI1
1184	ENSG00000072954.2	967.883	0.0474126	0.0758795	0.62484	0.532076	0.691692	TMEM38A
1185	ENSG00000072958.4	2292.69	0.202221	0.0853776	2.36855	0.0178581	0.0476734	AP1M1
1186	ENSG00000073008.10	2265.94	0.296539	0.0842993	3.5177	0.00043531	0.00176895	PVR
1187	ENSG00000073009.8	237.041	0.628803	0.127307	4.93926	7.8421e-07	5.25693e-06	IKBKG
1188	ENSG00000073050.7	616.993	0.32319	0.0778094	4.1536	3.27279e-05	0.000167474	XRCC1
1189	ENSG00000073060.11	2276.6	0.490697	0.0750012	6.54253	6.04884e-11	6.98876e-10	SCARB1
1190	ENSG00000073067.9	7.86568	-0.110039	0.350972	-0.313525	0.753882	0.855132	CYP2W1
1191	ENSG00000073111.9	1490.81	0.362294	0.105547	3.43253	0.000597977	0.0023602	MCM2
1192	ENSG00000073146.11	51.2054	0.656834	0.271192	2.42202	0.0154343	0.0421111	MOV10L1
1193	ENSG00000073150.9	183.043	0.986298	0.17113	5.76345	8.24137e-09	7.3611e-08	PANX2
1194	ENSG00000073169.9	530.954	0.135138	0.134403	1.00547	0.314672	0.484672	SELO
1195	ENSG00000073282.8	6.11847	-1.22788	0.368025	-3.33641	0.000848674	0.00323238	TP63
1196	ENSG00000073331.13	395.002	0.00126848	0.113825	0.0111441	0.991108	0.995956	ALPK1
1197	ENSG00000073350.9	2929.63	0.463319	0.0886863	5.22425	1.74861e-07	1.29032e-06	LLGL2
1198	ENSG00000073417.10	1242.65	0.365026	0.0598808	6.09587	1.08845e-09	1.0852e-08	PDE8A
1199	ENSG00000073464.7	2647.99	-0.20571	0.13582	-1.51458	0.129879	0.248029	CLCN4
1200	ENSG00000073536.13	678.742	0.27111	0.088754	3.05463	0.00225341	0.00774996	NLE1
1201	ENSG00000073578.12	5058.83	-0.230256	0.0708483	-3.24999	0.00115408	0.00426576	SDHA
1202	ENSG00000073584.14	1538.54	-0.512737	0.0741009	-6.91944	4.53436e-12	5.98605e-11	SMARCE1
1203	ENSG00000073598.5	3.54678	0.488234	0.373151	1.30841	0.190735	0.333511	FNDC8
1204	ENSG00000073605.14	430.871	-0.141396	0.133909	-1.05591	0.291011	0.457793	GSDMB
1205	ENSG00000073614.7	1980.48	0.0991728	0.0685437	1.44685	0.147938	0.274198	KDM5A
1206	ENSG00000073670.9	351.153	-0.906622	0.106632	-8.50237	1.85766e-17	4.07611e-16	ADAM11
1207	ENSG00000073711.6	671.832	-0.420257	0.0791723	-5.30813	1.10755e-07	8.45111e-07	PPP2R3A
1208	ENSG00000073712.9	10147.3	0.378971	0.0801071	4.73081	2.23631e-06	1.39788e-05	FERMT2
1209	ENSG00000073734.8	5.22882	0.118214	0.366123	0.322881	0.746786	0.8502	ABCB11
1210	ENSG00000073737.12	17.1376	1.52159	0.303112	5.01992	5.16943e-07	3.56231e-06	DHRS9
1211	ENSG00000073756.7	1.24058	-0.699643	0.303642	-2.30417	0.0212133	NA	PTGS2
1212	ENSG00000073792.11	4703.91	0.366579	0.0859996	4.26257	2.02091e-05	0.000107822	IGF2BP2
1213	ENSG00000073803.9	1301.28	-0.0039168	0.0628107	-0.0623588	0.950277	0.974328	MAP3K13
1214	ENSG00000073849.10	2088.32	-0.287008	0.080882	-3.54848	0.000387457	0.0015924	ST6GAL1
1215	ENSG00000073861.2	1.31355	-0.315442	0.323957	-0.973716	0.330198	NA	TBX21
1216	ENSG00000073905.8	3.33263	0.498783	0.372133	1.34034	0.180136	0.31922	VDAC1P1
1217	ENSG00000073910.15	13.4885	-0.215974	0.308877	-0.699222	0.484414	0.651162	FRY
1218	ENSG00000073921.13	3162.95	0.022459	0.0677346	0.331574	0.740211	0.846236	PICALM
1219	ENSG00000073969.14	3558.9	-0.238764	0.0542767	-4.39902	1.08743e-05	6.04809e-05	NSF
1220	ENSG00000074047.16	476.267	0.467529	0.0868388	5.38387	7.28993e-08	5.70039e-07	GLI2
1221	ENSG00000074054.13	3417.24	0.468456	0.0601162	7.7925	6.56947e-15	1.16069e-13	CLASP1
1222	ENSG00000074071.9	1566.55	0.240046	0.114252	2.10102	0.0356395	0.0863076	MRPS34
1223	ENSG00000074181.4	29.4815	-0.10399	0.245007	-0.424435	0.671248	0.798618	NOTCH3
1224	ENSG00000074201.4	3916.47	-0.199136	0.0537256	-3.70654	0.000210113	0.0009149	CLNS1A
1225	ENSG00000074211.9	307.073	1.06546	0.102717	10.3728	3.2982e-25	1.26307e-23	PPP2R2C
1226	ENSG00000074219.9	1042.31	0.696739	0.0885911	7.86467	3.70081e-15	6.6701e-14	TEAD2
1227	ENSG00000074266.13	548.137	0.581681	0.0891649	6.52365	6.86174e-11	7.90353e-10	EED
1228	ENSG00000074276.6	59.4007	-0.285249	0.18985	-1.50249	0.13297	0.252387	CDHR2
1229	ENSG00000074317.6	51.877	0.742052	0.211092	3.51531	0.000439247	0.00178269	SNCB
1230	ENSG00000074319.8	2443.5	-0.226638	0.0562238	-4.03099	5.55426e-05	0.00027195	TSG101
1231	ENSG00000074356.12	977.09	0.270164	0.0626022	4.31556	1.59199e-05	8.61274e-05	C17orf85
1232	ENSG00000074370.13	52.1752	2.06521	0.224447	9.20132	3.53571e-20	9.71909e-19	ATP2A3
1233	ENSG00000074410.9	414.7	0.727763	0.0913206	7.96931	1.59556e-15	2.9763e-14	CA12
1234	ENSG00000074416.9	6413.48	0.173994	0.0579136	3.00437	0.00266131	0.0089981	MGLL
1235	ENSG00000074527.7	6658.38	-0.781233	0.0682456	-11.4474	2.42372e-30	1.29901e-28	NTN4
1236	ENSG00000074582.8	701.832	-0.13138	0.0727326	-1.80635	0.0708638	0.152951	BCS1L
1237	ENSG00000074590.9	1398.87	0.313879	0.0601092	5.22182	1.77178e-07	1.30655e-06	NUAK1
1238	ENSG00000074603.14	2181.31	-0.317837	0.0675199	-4.70732	2.50999e-06	1.55507e-05	DPP8
1239	ENSG00000074621.9	374.895	-0.424047	0.128593	-3.29759	0.000975179	0.00366867	SLC24A1
1240	ENSG00000074657.9	2954.57	-0.0163634	0.0698969	-0.234108	0.814901	0.895661	ZNF532
1241	ENSG00000074660.11	101.928	0.298926	0.154209	1.93845	0.0525687	0.119369	SCARF1
1242	ENSG00000074695.5	14062.7	-0.0619389	0.0843541	-0.734272	0.462783	0.632612	LMAN1
1243	ENSG00000074696.8	4057.69	-0.384141	0.0787538	-4.87775	1.07303e-06	7.06204e-06	PTPLAD1
1244	ENSG00000074706.9	5.43743	-0.0484514	0.366506	-0.132198	0.894828	0.94267	IPCEF1
1245	ENSG00000074755.10	2538.21	0.501752	0.0876192	5.72651	1.02518e-08	9.0298e-08	ZZEF1
1246	ENSG00000074771.3	3.29877	0.873501	0.372151	2.34717	0.0189166	0.0500637	NOX3
1247	ENSG00000074800.9	48780	0.815912	0.0587431	13.8895	7.33431e-44	8.42619e-42	ENO1
1248	ENSG00000074803.13	1.46885	0.221932	0.338636	0.65537	0.51223	0.675108	SLC12A1
1249	ENSG00000074842.3	6515.56	-0.0722873	0.0719305	-1.00496	0.314916	0.484817	C19orf10
1250	ENSG00000074855.6	1521.46	0.434232	0.113692	3.81938	0.000133786	0.000608818	ANO8
1251	ENSG00000074935.9	385.111	-0.44106	0.102108	-4.31954	1.56357e-05	8.47125e-05	TUBE1
1252	ENSG00000074964.12	163.401	-0.214549	0.161239	-1.33063	0.183312	0.323701	ARHGEF10L
1253	ENSG00000074966.6	98.9485	0.0349725	0.17646	0.19819	0.842897	0.912505	TXK
1254	ENSG00000075035.5	0.699308	0.0626914	0.253527	0.247277	0.804694	NA	WSCD2
1255	ENSG00000075043.13	4.38579	1.19198	0.373176	3.19416	0.00140237	0.00507549	KCNQ2
1256	ENSG00000075073.10	12.7192	-0.246565	0.318633	-0.773821	0.439037	0.611029	TACR2
1257	ENSG00000075089.5	1142.82	0.143311	0.083438	1.71757	0.0858748	0.17913	ACTR6
1258	ENSG00000075131.5	194.082	-0.390642	0.113551	-3.44025	0.000581177	0.00229713	TIPIN
1259	ENSG00000075142.9	1871.38	-0.342871	0.0736478	-4.65555	3.23122e-06	1.97031e-05	SRI
1260	ENSG00000075151.15	3413.95	0.191173	0.0728049	2.62582	0.00864407	0.0254941	EIF4G3
1261	ENSG00000075188.4	653.294	-0.219793	0.0835712	-2.63001	0.00853827	0.0252219	NUP37
1262	ENSG00000075213.6	291.249	0.0345342	0.159495	0.216522	0.828581	0.903956	SEMA3A
1263	ENSG00000075218.14	170.914	2.21478	0.214344	10.3328	5.00561e-25	1.90069e-23	GTSE1
1264	ENSG00000075223.9	4008.52	0.489677	0.0882896	5.54626	2.91845e-08	2.4144e-07	SEMA3C
1265	ENSG00000075234.12	1068.18	0.31145	0.0883783	3.52406	0.000424987	0.00173203	TTC38
1266	ENSG00000075239.9	2041.66	0.10735	0.0551867	1.94522	0.0517485	0.117853	ACAT1
1267	ENSG00000075240.12	1013.47	-0.0960176	0.0917602	-1.0464	0.295378	0.462816	GRAMD4
1268	ENSG00000075275.12	2228.92	0.383922	0.0839319	4.57421	4.78016e-06	2.83682e-05	CELSR1
1269	ENSG00000075290.7	8.59497	0.5277	0.350924	1.50375	0.132647	0.251902	WNT8B
1270	ENSG00000075292.14	4321.85	-0.115214	0.0804559	-1.43202	0.152138	0.280273	ZNF638
1271	ENSG00000075303.8	323.03	-0.0294522	0.117978	-0.249642	0.802864	0.887787	SLC25A40
1272	ENSG00000075336.7	1088.75	0.0924947	0.0649749	1.42354	0.154579	0.283823	TIMM21
1273	ENSG00000075340.18	581.615	-0.931663	0.087024	-10.7058	9.55925e-27	4.11048e-25	ADD2
1274	ENSG00000075391.12	719.91	0.394884	0.0958347	4.12047	3.78093e-05	0.000191033	RASAL2
1275	ENSG00000075399.8	351.272	-0.836249	0.130722	-6.39717	1.58285e-10	1.74511e-09	VPS9D1
1276	ENSG00000075407.13	2905.89	0.306668	0.0844629	3.6308	0.000282545	0.00119657	ZNF37A
1277	ENSG00000075413.13	2886.37	0.151803	0.0626587	2.4227	0.0154057	0.0420639	MARK3
1278	ENSG00000075415.8	12667	0.0403901	0.089164	0.452986	0.650559	0.783869	SLC25A3
1279	ENSG00000075420.8	3405.97	0.0884266	0.0894168	0.988926	0.322699	0.493413	FNDC3B
1280	ENSG00000075426.7	2770.95	-0.206916	0.0548316	-3.77367	0.000160866	0.000718333	FOSL2
1281	ENSG00000075461.5	11.8429	2.08524	0.344407	6.05456	1.408e-09	1.37986e-08	CACNG4
1282	ENSG00000075539.9	1585.26	0.200722	0.0875278	2.29323	0.0218345	0.0565501	FRYL
1283	ENSG00000075568.12	5696.16	0.547578	0.0615727	8.8932	5.93751e-19	1.449e-17	TMEM131
1284	ENSG00000075618.13	5522.71	-0.419437	0.11766	-3.56481	0.000364114	0.00150437	FSCN1
1285	ENSG00000075624.9	36420.2	0.0914967	0.0759024	1.20545	0.228029	0.381832	ACTB
1286	ENSG00000075643.5	562.169	0.344405	0.0842854	4.08617	4.38555e-05	0.000218381	MOCOS
1287	ENSG00000075651.11	1051.2	-0.820893	0.0773773	-10.609	2.70747e-26	1.12325e-24	PLD1
1288	ENSG00000075673.7	0.216335	-0.00765113	0.165394	-0.0462599	0.963103	NA	ATP12A
1289	ENSG00000075702.12	250.138	1.34878	0.170969	7.88904	3.04522e-15	5.5375e-14	WDR62
1290	ENSG00000075711.16	4240.69	-0.0647402	0.0851121	-0.760647	0.446868	0.618509	DLG1
1291	ENSG00000075785.8	9190.19	-0.0809603	0.0508275	-1.59285	0.111195	0.219577	RAB7A
1292	ENSG00000075790.6	1745.41	-0.167763	0.0772992	-2.1703	0.0299839	0.0742998	BCAP29
1293	ENSG00000075826.12	417.48	0.192587	0.148948	1.29298	0.196017	0.340708	SEC31B
1294	ENSG00000075856.7	3629.88	0.153187	0.0518109	2.95666	0.00310994	0.0103524	SART3
1295	ENSG00000075884.8	0.490749	0.259312	0.223791	1.15872	0.246569	NA	ARHGAP15
1296	ENSG00000075886.10	4.04923	0.0543221	0.373005	0.145634	0.884211	0.936284	TUBA3D
1297	ENSG00000075891.17	0.422076	-0.0281897	0.193374	-0.145778	0.884097	NA	PAX2
1298	ENSG00000075914.8	1301.81	0.0635463	0.0673531	0.94348	0.345435	0.517901	EXOSC7
1299	ENSG00000075945.8	411.13	-0.153939	0.10197	-1.50965	0.131132	0.249639	KIFAP3
1300	ENSG00000075975.11	3450.98	-0.243267	0.0592588	-4.10517	4.04024e-05	0.000202582	MKRN2
1301	ENSG00000076003.4	2169.65	0.00879136	0.0907983	0.0968229	0.922867	0.958527	MCM6
1302	ENSG00000076043.5	3481.78	-0.841019	0.0615741	-13.6586	1.7928e-42	1.82565e-40	REXO2
1303	ENSG00000076053.6	1624.84	-0.546222	0.0745161	-7.33025	2.29718e-13	3.47024e-12	RBM7
1304	ENSG00000076067.7	689.261	0.173543	0.0975986	1.77814	0.0753817	0.160943	RBMS2
1305	ENSG00000076108.7	5806.29	0.161475	0.0588639	2.74319	0.00608454	0.0187319	BAZ2A
1306	ENSG00000076201.10	4235.73	-0.0196266	0.0846911	-0.231743	0.816738	0.896741	PTPN23
1307	ENSG00000076242.10	1498.03	0.0655063	0.0614195	1.06654	0.28618	0.45271	MLH1
1308	ENSG00000076248.6	2006.65	0.109814	0.0925276	1.18682	0.235297	0.391283	UNG
1309	ENSG00000076258.5	144.253	-0.55066	0.148788	-3.70096	0.000214782	0.000933959	FMO4
1310	ENSG00000076321.6	4001.69	-0.067031	0.0576006	-1.16372	0.244537	0.403297	KLHL20
1311	ENSG00000076344.11	51.7454	0.157188	0.232976	0.674698	0.499867	0.665114	RGS11
1312	ENSG00000076351.8	274.368	0.851941	0.107667	7.91271	2.51853e-15	4.6097e-14	SLC46A1
1313	ENSG00000076356.6	710.797	-0.169309	0.0786609	-2.1524	0.0313662	0.0772705	PLXNA2
1314	ENSG00000076382.12	502.729	1.56432	0.174545	8.96226	3.18079e-19	7.99766e-18	SPAG5
1315	ENSG00000076513.12	3442.13	0.2858	0.0514804	5.55164	2.83007e-08	2.34388e-07	ANKRD13A
1316	ENSG00000076554.11	7964.68	0.384176	0.0673826	5.7014	1.18826e-08	1.03743e-07	TPD52
1317	ENSG00000076555.11	945.959	-0.178378	0.0772706	-2.30848	0.0209724	0.0546995	ACACB
1318	ENSG00000076604.10	1221.64	0.913403	0.0918832	9.94091	2.76302e-23	9.23881e-22	TRAF4
1319	ENSG00000076641.4	689.806	1.66179	0.0977682	16.9973	8.60266e-65	2.11786e-62	PAG1
1320	ENSG00000076650.2	426.498	-0.030661	0.0950191	-0.322683	0.746935	0.850256	GPATCH1
1321	ENSG00000076662.5	1745.42	-0.244896	0.0819572	-2.9881	0.0028072	0.00945142	ICAM3
1322	ENSG00000076685.14	3340.51	0.35511	0.0677748	5.23955	1.60966e-07	1.19448e-06	NT5C2
1323	ENSG00000076706.10	1461.85	0.292307	0.0674579	4.33317	1.46977e-05	8.00564e-05	MCAM
1324	ENSG00000076716.7	2522.58	0.461468	0.0745111	6.19328	5.89234e-10	6.08604e-09	GPC4
1325	ENSG00000076770.10	45.3572	-1.71997	0.223631	-7.69113	1.4584e-14	2.4865e-13	MBNL3
1326	ENSG00000076826.5	1015.03	0.606949	0.147385	4.11813	3.81964e-05	0.000192859	CAMSAP3
1327	ENSG00000076864.15	256.429	-0.269944	0.114464	-2.35834	0.0183568	0.0488069	RAP1GAP
1328	ENSG00000076924.7	4579.48	-0.00837767	0.0833786	-0.100478	0.919965	0.957333	XAB2
1329	ENSG00000076928.13	3138.15	0.262291	0.103955	2.52312	0.0116319	0.0330278	ARHGEF1
1330	ENSG00000076944.10	2333.3	0.363012	0.0756015	4.80166	1.57358e-06	1.00867e-05	STXBP2
1331	ENSG00000076984.13	2693.13	0.384447	0.062192	6.18162	6.34462e-10	6.50818e-09	MAP2K7
1332	ENSG00000077044.5	3059.87	0.391437	0.069084	5.6661	1.46085e-08	1.25923e-07	DGKD
1333	ENSG00000077063.6	97.7049	-0.691339	0.158346	-4.36599	1.26546e-05	6.9605e-05	CTTNBP2
1334	ENSG00000077080.5	1.0771	0.319343	0.298805	1.06873	0.28519	NA	ACTL6B
1335	ENSG00000077092.14	7.90984	-0.144397	0.348145	-0.41476	0.678318	0.803912	RARB
1336	ENSG00000077097.9	6486.63	0.021747	0.0659057	0.329972	0.741421	0.846825	TOP2B
1337	ENSG00000077147.10	6646.71	-0.0264115	0.074732	-0.353416	0.723776	0.835468	TM9SF3
1338	ENSG00000077150.13	1515.26	0.666701	0.0737891	9.03522	1.63678e-19	4.17166e-18	NFKB2
1339	ENSG00000077152.5	187.081	0.583941	0.153601	3.80168	0.000143719	0.000650322	UBE2T
1340	ENSG00000077157.16	234.437	0.197387	0.109964	1.79503	0.0726496	0.156077	PPP1R12B
1341	ENSG00000077232.12	7692.01	0.323607	0.111223	2.90952	0.00361979	0.0118715	DNAJC10
1342	ENSG00000077235.13	4411.96	-0.0385176	0.0531873	-0.724188	0.46895	0.638016	GTF3C1
1343	ENSG00000077238.9	815.409	0.333691	0.0728804	4.57861	4.68081e-06	2.78302e-05	IL4R
1344	ENSG00000077254.10	2498.14	0.23868	0.0629135	3.79379	0.000148367	0.00066973	USP33
1345	ENSG00000077264.10	414.258	-0.168212	0.0869477	-1.93463	0.0530352	0.12027	PAK3
1346	ENSG00000077274.7	0.370361	-0.0730687	0.211556	-0.345386	0.729804	NA	CAPN6
1347	ENSG00000077279.12	0.239327	-0.00815697	0.170466	-0.0478511	0.961835	NA	DCX
1348	ENSG00000077312.4	937.86	0.502419	0.108143	4.64588	3.38633e-06	2.05649e-05	SNRPA
1349	ENSG00000077327.11	1.92564	0.308937	0.353841	0.873095	0.382611	0.556222	SPAG6
1350	ENSG00000077348.4	553.671	0.0124281	0.0955058	0.130129	0.896464	0.943609	EXOSC5
1351	ENSG00000077380.11	1977.66	0.0090263	0.0620743	0.145411	0.884386	0.936382	DYNC1I2
1352	ENSG00000077420.11	0.141139	0.024501	0.150961	0.1623	0.871069	NA	APBB1IP
1353	ENSG00000077454.11	756.677	0.0691667	0.106125	0.65175	0.514562	0.677258	LRCH4
1354	ENSG00000077458.8	652.324	-0.257475	0.0847627	-3.03759	0.00238476	0.00815412	FAM76B
1355	ENSG00000077463.10	526.651	0.250462	0.119457	2.09667	0.0360227	0.0870663	SIRT6
1356	ENSG00000077514.4	1078.79	0.455989	0.115841	3.93634	8.2733e-05	0.000392019	POLD3
1357	ENSG00000077522.8	0.571584	0.162473	0.23315	0.696861	0.48589	NA	ACTN2
1358	ENSG00000077549.13	3516.42	0.113909	0.0500637	2.27527	0.0228895	0.058969	CAPZB
1359	ENSG00000077585.9	346.429	-0.454486	0.0957716	-4.74552	2.07967e-06	1.30653e-05	GPR137B
1360	ENSG00000077616.6	37.0485	-0.676879	0.228345	-2.96428	0.0030339	0.0101204	NAALAD2
1361	ENSG00000077684.11	697.795	-0.0712728	0.0902022	-0.790145	0.429443	0.602619	PHF17
1362	ENSG00000077713.14	1067.61	-0.269284	0.0673758	-3.99674	6.422e-05	0.000310471	SLC25A43
1363	ENSG00000077721.11	3160.11	0.0381313	0.0519671	0.73376	0.463095	0.632952	UBE2A
1364	ENSG00000077782.15	2403.71	-0.362134	0.0751582	-4.81829	1.44795e-06	9.34826e-06	FGFR1
1365	ENSG00000077800.7	0.586696	-0.108809	0.260827	-0.417171	0.676553	NA	FKBP6
1366	ENSG00000077809.8	1450.14	-0.021946	0.0698805	-0.31405	0.753483	0.854914	GTF2I
1367	ENSG00000077935.12	6.52827	-0.405887	0.362991	-1.11817	0.263492	0.426334	SMC1B
1368	ENSG00000077942.13	572.875	0.571306	0.112219	5.09101	3.56159e-07	2.51943e-06	FBLN1
1369	ENSG00000077943.7	0.0823676	0.024501	0.150961	0.1623	0.871069	NA	ITGA8
1370	ENSG00000077984.4	1.93241	0.21597	0.346984	0.622421	0.533665	0.692883	CST7
1371	ENSG00000078018.15	339.688	-0.441753	0.186741	-2.36559	0.0180011	0.0479923	MAP2
1372	ENSG00000078043.11	927.756	0.178571	0.0813287	2.19567	0.0281154	0.0702901	PIAS2
1373	ENSG00000078061.8	4468.46	0.455587	0.0652597	6.98113	2.92806e-12	3.9327e-11	ARAF
1374	ENSG00000078070.7	686.176	0.492422	0.067659	7.278	3.38807e-13	5.03001e-12	MCCC1
1375	ENSG00000078081.3	1636.02	2.47568	0.153854	16.0912	2.94318e-58	5.49466e-56	LAMP3
1376	ENSG00000078098.9	2.0818	0.491109	0.348015	1.41117	0.158193	0.288791	FAP
1377	ENSG00000078114.14	4668.87	-0.0274534	0.0979169	-0.280374	0.77919	0.871807	NEBL
1378	ENSG00000078124.7	3199.46	-0.278851	0.0948415	-2.94017	0.00328027	0.0108581	ACER3
1379	ENSG00000078140.9	2485.38	0.0272576	0.0770176	0.353914	0.723403	0.835401	UBE2K
1380	ENSG00000078142.7	2125.77	-0.0586635	0.0654637	-0.896122	0.370188	0.543218	PIK3C3
1381	ENSG00000078177.9	1064.5	0.452555	0.0973903	4.64682	3.37088e-06	2.04767e-05	N4BP2
1382	ENSG00000078237.4	308.256	-0.0903061	0.11243	-0.803221	0.421847	0.595285	C12orf5
1383	ENSG00000078246.11	940.647	-0.172954	0.0703995	-2.45676	0.0140198	0.0387233	TULP3
1384	ENSG00000078269.9	4659.44	-0.159253	0.0662164	-2.40504	0.0161706	0.043816	SYNJ2
1385	ENSG00000078304.15	5109.36	-0.400489	0.0625655	-6.40111	1.54251e-10	1.70315e-09	PPP2R5C
1386	ENSG00000078319.7	75.1087	0.0368843	0.170262	0.216633	0.828494	0.903948	PMS2P1
1387	ENSG00000078369.13	23095.4	-0.123617	0.041416	-2.98476	0.00283802	0.00954228	GNB1
1388	ENSG00000078399.11	839.01	0.808915	0.106382	7.60388	2.87375e-14	4.75836e-13	HOXA9
1389	ENSG00000078401.6	87.9856	-0.0370903	0.159294	-0.232842	0.815884	0.89619	EDN1
1390	ENSG00000078403.12	980.164	0.0787823	0.0782963	1.00621	0.314316	0.484326	MLLT10
1391	ENSG00000078487.13	201.053	-0.936794	0.119303	-7.8522	4.08797e-15	7.34426e-14	ZCWPW1
1392	ENSG00000078549.10	0.401555	-0.0595585	0.193206	-0.308264	0.757882	NA	ADCYAP1R1
1393	ENSG00000078579.8	4.67136	0.616118	0.373079	1.65144	0.098649	0.199642	FGF20
1394	ENSG00000078596.6	0.553563	-0.303484	0.229688	-1.32128	0.186407	NA	ITM2A
1395	ENSG00000078618.15	5194.74	0.0868349	0.0617872	1.40539	0.159906	0.291037	NRD1
1396	ENSG00000078668.9	1731.82	0.171673	0.0582654	2.9464	0.00321493	0.0106623	VDAC3
1397	ENSG00000078674.13	3315.59	0.0722976	0.0770992	0.937721	0.348388	0.520885	PCM1
1398	ENSG00000078687.12	358.489	-0.500639	0.0966103	-5.18205	2.19463e-07	1.5989e-06	TNRC6C
1399	ENSG00000078699.17	2892.44	0.014484	0.0608905	0.23787	0.811982	0.893767	CBFA2T2
1400	ENSG00000078747.8	6753.49	-0.0734527	0.0666056	-1.1028	0.270114	0.434225	ITCH
1401	ENSG00000078795.12	7.68588	-0.114896	0.351237	-0.327118	0.743579	0.848042	PKD2L2
1402	ENSG00000078804.8	2214.05	-0.241239	0.0827082	-2.91674	0.00353708	0.0116224	TP53INP2
1403	ENSG00000078808.12	11538.9	-0.118513	0.0912	-1.29949	0.193777	0.337544	SDF4
1404	ENSG00000078814.11	53.3362	0.0111299	0.201463	0.0552455	0.955943	0.97772	MYH7B
1405	ENSG00000078898.6	12.8738	0.631295	0.330892	1.90786	0.0564095	0.126729	BPIFB2
1406	ENSG00000078900.10	17.5574	-0.472211	0.29312	-1.61098	0.107185	0.213161	TP73
1407	ENSG00000078902.11	4078.76	-0.0186019	0.0779295	-0.238702	0.811337	0.893364	TOLLIP
1408	ENSG00000078967.8	383.325	0.207172	0.0891486	2.3239	0.0201309	0.0528279	UBE2D4
1409	ENSG00000079101.12	29.488	-0.649538	0.269915	-2.40646	0.0161081	0.043673	CLUL1
1410	ENSG00000079102.12	5.1005	-1.01917	0.371717	-2.7418	0.0061103	0.0187957	RUNX1T1
1411	ENSG00000079112.5	0.952452	-0.454865	0.287194	-1.58382	0.113234	NA	CDH17
1412	ENSG00000079134.7	1333.07	0.126801	0.0718272	1.76536	0.0775037	0.164705	THOC1
1413	ENSG00000079150.13	431.357	-0.279626	0.0871856	-3.20725	0.00134011	0.00488171	FKBP7
1414	ENSG00000079156.12	1247.18	-0.132129	0.0769591	-1.71687	0.0860026	0.179326	OSBPL6
1415	ENSG00000079215.9	114.346	0.612967	0.146075	4.19625	2.71372e-05	0.00014155	SLC1A3
1416	ENSG00000079246.11	12049.1	0.305203	0.056315	5.41957	5.97421e-08	4.72934e-07	XRCC5
1417	ENSG00000079257.3	830.985	-0.627039	0.25047	-2.50345	0.012299	0.0346453	LXN
1418	ENSG00000079263.14	2.4551	-0.345376	0.364682	-0.94706	0.343608	0.516011	SP140
1419	ENSG00000079277.15	561.491	0.195267	0.0808344	2.41564	0.0157074	0.0427421	MKNK1
1420	ENSG00000079308.12	18.1324	0.401884	0.2883	1.39398	0.163324	0.296146	TNS1
1421	ENSG00000079313.7	715.914	0.428166	0.107964	3.96583	7.31416e-05	0.000349902	REXO1
1422	ENSG00000079332.10	16768.6	-0.163358	0.0807311	-2.02348	0.0430238	0.101172	SAR1A
1423	ENSG00000079335.13	214.383	-0.0795415	0.11185	-0.711142	0.476996	0.644598	CDC14A
1424	ENSG00000079337.11	359.79	0.88306	0.114119	7.73808	1.00928e-14	1.75687e-13	RAPGEF3
1425	ENSG00000079385.17	467.888	1.6736	0.133318	12.5534	3.80573e-36	2.89016e-34	CEACAM1
1426	ENSG00000079387.9	1086.94	0.227974	0.0779034	2.92637	0.00342946	0.0113014	SENP1
1427	ENSG00000079393.16	2.41487	0.30172	0.365154	0.826281	0.408644	0.583001	DUSP13
1428	ENSG00000079432.3	972.904	0.42088	0.158132	2.66158	0.00777758	0.0232012	CIC
1429	ENSG00000079435.5	69.3396	0.296791	0.173558	1.71004	0.0872588	0.181179	LIPE
1430	ENSG00000079459.8	2027.31	0.0303696	0.0915342	0.331784	0.740053	0.846233	FDFT1
1431	ENSG00000079482.11	1215.75	0.678908	0.0739107	9.18551	4.09575e-20	1.12172e-18	OPHN1
1432	ENSG00000079616.8	840.124	0.580498	0.121684	4.77054	1.83736e-06	1.16245e-05	KIF22
1433	ENSG00000079689.9	0.262637	-0.0923749	0.174604	-0.529052	0.596769	NA	SCGN
1434	ENSG00000079691.15	1318.09	0.170182	0.066914	2.54329	0.0109813	0.0314355	LRRC16A
1435	ENSG00000079739.11	3102.07	0.410274	0.0694002	5.9117	3.3859e-09	3.17648e-08	PGM1
1436	ENSG00000079785.10	3727	0.0217048	0.0654331	0.33171	0.740108	0.846233	DDX1
1437	ENSG00000079805.12	8383.03	0.426046	0.0697483	6.10834	1.00674e-09	1.00777e-08	DNM2
1438	ENSG00000079819.12	2236.88	-0.192195	0.0610029	-3.1506	0.00162938	0.00580682	EPB41L2
1439	ENSG00000079841.14	5.90286	0.602379	0.371725	1.6205	0.105126	0.209942	RIMS1
1440	ENSG00000079931.10	476.344	1.62125	0.129246	12.5439	4.29254e-36	3.23791e-34	MOXD1
1441	ENSG00000079950.9	2317.31	0.34276	0.0668934	5.12398	2.99152e-07	2.13845e-06	STX7
1442	ENSG00000079974.13	185.723	-0.0460921	0.120578	-0.38226	0.702269	0.820877	RABL2B
1443	ENSG00000079999.9	3817.6	0.0893567	0.0716497	1.24713	0.212349	0.362098	KEAP1
1444	ENSG00000080007.6	2.63611	0.215245	0.36406	0.591235	0.554363	0.708991	DDX43
1445	ENSG00000080031.5	918.285	0.700375	0.114315	6.12672	8.97108e-10	9.02871e-09	PTPRH
1446	ENSG00000080166.11	7.87228	0.943149	0.356488	2.64567	0.00815298	0.0241794	DCT
1447	ENSG00000080189.10	4087.14	-0.0574976	0.0610998	-0.941044	0.346682	0.519131	SLC35C2
1448	ENSG00000080200.5	464.759	0.0696995	0.0925653	0.752977	0.451464	0.622716	CRYBG3
1449	ENSG00000080224.13	222.795	-0.334087	0.113156	-2.95244	0.00315268	0.0104683	EPHA6
1450	ENSG00000080298.11	230.428	-0.539895	0.121809	-4.43231	9.32294e-06	5.2491e-05	RFX3
1451	ENSG00000080345.13	2902.83	0.364555	0.0804562	4.5311	5.86774e-06	3.43494e-05	RIF1
1452	ENSG00000080371.4	2857.51	0.0488875	0.0681276	0.717588	0.473012	0.641419	RAB21
1453	ENSG00000080493.9	1375.97	-0.149485	0.144651	-1.03341	0.30141	0.469706	SLC4A4
1454	ENSG00000080503.15	1975.37	-0.449375	0.0861698	-5.215	1.83815e-07	1.35149e-06	SMARCA2
1455	ENSG00000080511.2	0.215989	0.0672404	0.165636	0.405952	0.684778	NA	RDH8
1456	ENSG00000080546.9	510.39	-1.16917	0.0888629	-13.157	1.55094e-39	1.41243e-37	SESN1
1457	ENSG00000080561.9	1084.04	0.336282	0.0856428	3.92657	8.61658e-05	0.000406737	MID2
1458	ENSG00000080572.8	0.516252	-0.149045	0.225129	-0.662043	0.507944	NA	PIH1D3
1459	ENSG00000080573.6	1.75128	-0.446989	0.341173	-1.31015	0.190145	0.332772	COL5A3
1460	ENSG00000080603.12	5611.86	0.302495	0.0765655	3.9508	7.78902e-05	0.000370719	SRCAP
1461	ENSG00000080608.9	642.784	0.110845	0.0784238	1.41341	0.157536	0.287886	KIAA0020
1462	ENSG00000080618.9	0.164735	0.0553158	0.150961	0.366424	0.714048	NA	CPB2
1463	ENSG00000080644.11	53.4791	-0.839726	0.191892	-4.37604	1.20855e-05	6.68025e-05	CHRNA3
1464	ENSG00000080709.10	0.249209	-0.00836696	0.172516	-0.0484995	0.961318	NA	KCNN2
1465	ENSG00000080802.14	1026.15	0.0761646	0.0791639	0.962113	0.335993	0.507603	CNOT4
1466	ENSG00000080815.14	14019.5	-0.130945	0.0513191	-2.5516	0.0107231	0.030764	PSEN1
1467	ENSG00000080819.2	1730.42	0.0998952	0.0599743	1.66563	0.0957865	0.195029	CPOX
1468	ENSG00000080822.12	1977.42	-0.100244	0.056172	-1.78458	0.0743288	0.15915	CLDND1
1469	ENSG00000080823.17	1135.69	0.17459	0.066675	2.61853	0.00883101	0.0259532	MOK
1470	ENSG00000080824.14	45813.1	-0.309894	0.0843406	-3.67432	0.000238487	0.00102668	HSP90AA1
1471	ENSG00000080839.7	733.096	0.424326	0.121027	3.50605	0.000454806	0.0018395	RBL1
1472	ENSG00000080845.13	4957.22	0.11163	0.0762816	1.46339	0.143361	0.267732	DLGAP4
1473	ENSG00000080854.10	136.694	0.645056	0.167214	3.85768	0.00011447	0.000527234	IGSF9B
1474	ENSG00000080947.10	73.8387	0.136838	0.198751	0.688491	0.491143	0.657215	CROCCP3
1475	ENSG00000080986.8	373.852	1.34156	0.24608	5.45171	4.98871e-08	3.9915e-07	NDC80
1476	ENSG00000081014.6	597.944	0.422243	0.0950784	4.441	8.95425e-06	5.05422e-05	AP4E1
1477	ENSG00000081019.9	802.968	0.143919	0.0795619	1.8089	0.0704668	0.152249	RSBN1
1478	ENSG00000081026.14	215.691	-0.0135986	0.114517	-0.118748	0.905475	0.949467	MAGI3
1479	ENSG00000081041.8	63.6983	0.516335	0.216339	2.38669	0.0170006	0.0457386	CXCL2
1480	ENSG00000081051.3	0.532732	0.00522282	0.225234	0.0231884	0.9815	NA	AFP
1481	ENSG00000081052.10	7.75148	0.439085	0.365083	1.2027	0.229093	0.383212	COL4A4
1482	ENSG00000081059.15	344.638	-0.248273	0.123208	-2.01508	0.0438967	0.102911	TCF7
1483	ENSG00000081087.10	1420.25	-0.336104	0.0878272	-3.82688	0.000129777	0.000592137	OSTM1
1484	ENSG00000081138.9	160.727	0.476414	0.138042	3.45122	0.000558062	0.00221789	CDH7
1485	ENSG00000081148.11	24.5043	0.608172	0.272731	2.22993	0.0257522	0.06528	IMPG2
1486	ENSG00000081154.7	5486.32	-0.295723	0.079914	-3.70051	0.000215164	0.000935441	PCNP
1487	ENSG00000081177.14	5577.24	0.114002	0.0515943	2.20959	0.0271337	0.0682623	EXD2
1488	ENSG00000081181.3	286.568	0.657497	0.14684	4.47765	7.54689e-06	4.32522e-05	ARG2
1489	ENSG00000081189.9	492.428	1.14354	0.102289	11.1796	5.13389e-29	2.61992e-27	MEF2C
1490	ENSG00000081237.14	4.43827	-0.326757	0.373186	-0.875588	0.381254	0.55513	PTPRC
1491	ENSG00000081248.6	5.36908	0.506509	0.371077	1.36497	0.172263	0.308267	CACNA1S
1492	ENSG00000081277.7	8671.25	-0.0974315	0.0551724	-1.76595	0.0774046	0.164525	PKP1
1493	ENSG00000081307.8	673.016	0.0905244	0.0815388	1.1102	0.266912	0.430561	UBA5
1494	ENSG00000081320.6	696.553	-0.108345	0.0763954	-1.41822	0.156126	0.285994	STK17B
1495	ENSG00000081377.12	1444.09	-0.27181	0.0682932	-3.98004	6.89048e-05	0.000330835	CDC14B
1496	ENSG00000081386.8	895.568	-0.371265	0.0810895	-4.57846	4.68415e-06	2.78353e-05	ZNF510
1497	ENSG00000081479.8	0.496993	0.22893	0.206815	1.10693	0.268322	NA	LRP2
1498	ENSG00000081665.9	9.67815	0.173708	0.349593	0.496888	0.619268	0.75969	ZNF506
1499	ENSG00000081692.8	613.019	-0.197088	0.0986477	-1.9979	0.0457276	0.10649	JMJD4
1500	ENSG00000081721.7	725.145	0.0369297	0.0700951	0.526851	0.598297	0.744606	DUSP12
1501	ENSG00000081760.12	1207.29	0.600107	0.0747553	8.02762	9.9382e-16	1.88363e-14	AACS
1502	ENSG00000081791.4	2241.4	0.124106	0.0784439	1.5821	0.113626	0.223413	KIAA0141
1503	ENSG00000081800.4	0.272805	0.0271031	0.174678	0.15516	0.876695	NA	SLC13A1
1504	ENSG00000081803.11	1381.86	0.455403	0.0881939	5.16365	2.42177e-07	1.75412e-06	CADPS2
1505	ENSG00000081818.1	17.9344	-0.0188221	0.295439	-0.0637087	0.949202	0.974015	PCDHB4
1506	ENSG00000081842.13	7.0879	-0.158559	0.358497	-0.44229	0.658279	0.789604	PCDHA6
1507	ENSG00000081853.13	8.93134	1.03059	0.343444	3.00074	0.00269325	0.00909784	PCDHGA2
1508	ENSG00000081870.7	430.712	-0.116218	0.0891755	-1.30325	0.192491	0.335812	HSPB11
1509	ENSG00000081913.9	2503.92	-0.300398	0.0789948	-3.80276	0.000143094	0.000648276	PHLPP1
1510	ENSG00000081923.6	2148.36	-0.151899	0.0693973	-2.18883	0.0286092	0.0713574	ATP8B1
1511	ENSG00000081985.6	1.40024	-0.128624	0.31463	-0.408811	0.682679	0.807074	IL12RB2
1512	ENSG00000082014.12	517.035	0.435813	0.0987931	4.41137	1.0272e-05	5.7416e-05	SMARCD3
1513	ENSG00000082068.4	1117.82	-0.0949227	0.0589957	-1.60897	0.107622	0.213801	WDR70
1514	ENSG00000082074.11	27.7318	0.617993	0.295777	2.08939	0.0366725	0.0883317	FYB
1515	ENSG00000082126.13	7.73196	-0.16447	0.350419	-0.469352	0.638818	0.774638	MPP4
1516	ENSG00000082146.8	443.15	-0.290814	0.0982297	-2.96055	0.00307088	0.0102346	STRADB
1517	ENSG00000082153.13	4086	0.191806	0.081363	2.35741	0.0184031	0.048901	BZW1
1518	ENSG00000082175.10	0.241691	-0.00820763	0.170963	-0.0480081	0.96171	NA	PGR
1519	ENSG00000082196.16	32.9816	0.0848362	0.222857	0.380676	0.703444	0.821539	C1QTNF3
1520	ENSG00000082212.7	742.528	0.265053	0.0718294	3.69004	0.000224222	0.000971804	ME2
1521	ENSG00000082213.13	1528.31	0.169251	0.0659535	2.56622	0.0102814	0.0296761	C5orf22
1522	ENSG00000082258.8	1451.44	0.0240798	0.0742901	0.324132	0.745838	0.849596	CCNT2
1523	ENSG00000082269.12	661.111	0.404298	0.0875805	4.6163	3.90647e-06	2.35007e-05	FAM135A
1524	ENSG00000082397.11	356.577	-2.71689	0.143197	-18.973	2.84913e-80	1.1005e-77	EPB41L3
1525	ENSG00000082438.11	488.421	-0.087315	0.0999037	-0.873992	0.382122	0.555716	COBLL1
1526	ENSG00000082458.7	2865.91	-0.0896764	0.0607273	-1.47671	0.139754	0.262367	DLG3
1527	ENSG00000082482.9	2.25477	-0.427086	0.350793	-1.21749	0.223419	0.375912	KCNK2
1528	ENSG00000082497.7	198.706	0.536246	0.142689	3.75816	0.00017117	0.000760706	SERTAD4
1529	ENSG00000082512.10	307.985	0.394286	0.145492	2.71002	0.00672795	0.0204571	TRAF5
1530	ENSG00000082515.12	609.549	0.0401156	0.0855214	0.46907	0.639019	0.774799	MRPL22
1531	ENSG00000082516.8	1705.45	-0.0447042	0.0658614	-0.678762	0.497289	0.662904	GEMIN5
1532	ENSG00000082641.11	24778	-0.386399	0.0433002	-8.92374	4.50816e-19	1.12094e-17	NFE2L1
1533	ENSG00000082684.10	0.133967	-0.0371285	0.150961	-0.245948	0.805723	NA	SEMA5B
1534	ENSG00000082701.10	5448.54	0.161783	0.0678493	2.38444	0.0171049	0.045986	GSK3B
1535	ENSG00000082781.7	3824.65	0.266159	0.0927284	2.87031	0.00410066	0.013229	ITGB5
1536	ENSG00000082805.15	1609.86	-0.187325	0.0738636	-2.5361	0.0112095	0.0319989	ERC1
1537	ENSG00000082898.12	7057.91	0.563634	0.0821392	6.86193	6.79366e-12	8.79252e-11	XPO1
1538	ENSG00000082929.4	0.141139	0.024501	0.150961	0.1623	0.871069	NA	C4orf6
1539	ENSG00000082996.15	2411.84	-0.420222	0.0738043	-5.69374	1.24287e-08	1.08216e-07	RNF13
1540	ENSG00000083067.18	0.124945	0.024501	0.150961	0.1623	0.871069	NA	TRPM3
1541	ENSG00000083093.5	526.451	-0.0206999	0.0938658	-0.220527	0.825461	0.902063	PALB2
1542	ENSG00000083097.10	425.19	0.325423	0.102746	3.16726	0.00153885	0.00551413	DOPEY1
1543	ENSG00000083099.6	1098.91	-0.0620001	0.0687061	-0.902397	0.366846	0.540261	LYRM2
1544	ENSG00000083123.10	579.352	-0.0264367	0.0792739	-0.333486	0.738768	0.845443	BCKDHB
1545	ENSG00000083168.5	3353.06	0.322264	0.0697792	4.61834	3.86829e-06	2.32835e-05	KAT6A
1546	ENSG00000083223.13	950.242	-0.0869892	0.0800255	-1.08702	0.277029	0.442231	ZCCHC6
1547	ENSG00000083290.15	433.725	0.130089	0.104411	1.24593	0.21279	0.362686	ULK2
1548	ENSG00000083307.6	8.24071	-0.527068	0.35784	-1.47291	0.140774	0.264023	GRHL2
1549	ENSG00000083312.13	12218.3	0.13746	0.100005	1.37452	0.169279	0.304168	TNPO1
1550	ENSG00000083444.12	6496.46	0.461493	0.0716483	6.44108	1.18625e-10	1.32878e-09	PLOD1
1551	ENSG00000083454.17	33.8379	-0.00326285	0.264711	-0.0123261	0.990165	0.99549	P2RX5
1552	ENSG00000083457.7	219.713	-0.0686263	0.113619	-0.604003	0.545842	0.702312	ITGAE
1553	ENSG00000083520.10	2445.6	-0.0769658	0.0677907	-1.13534	0.256231	0.417783	DIS3
1554	ENSG00000083535.11	372.416	-0.171841	0.0962482	-1.7854	0.0741972	0.158884	PIBF1
1555	ENSG00000083544.9	225.376	-0.0752466	0.118862	-0.633057	0.526697	0.686941	TDRD3
1556	ENSG00000083635.7	325.23	-0.0761674	0.0936171	-0.813606	0.415871	0.589661	NUFIP1
1557	ENSG00000083642.14	963.915	0.240523	0.0914457	2.63023	0.00853274	0.0252089	PDS5B
1558	ENSG00000083720.8	1459.88	-0.0736777	0.113506	-0.649107	0.516269	0.678274	OXCT1
1559	ENSG00000083750.8	1882.4	-0.530494	0.059501	-8.91571	4.84717e-19	1.20123e-17	RRAGB
1560	ENSG00000083799.13	1326.81	-0.112215	0.0709762	-1.58102	0.113873	0.223839	CYLD
1561	ENSG00000083807.5	376.417	-0.210948	0.111517	-1.89163	0.058541	0.130705	SLC27A5
1562	ENSG00000083812.7	846.526	0.130471	0.0877247	1.48728	0.13694	0.258438	ZNF324
1563	ENSG00000083814.8	321.124	-0.950244	0.0926054	-10.2612	1.05365e-24	3.92109e-23	ZNF671
1564	ENSG00000083817.8	514.907	0.218286	0.0800894	2.72552	0.00641993	0.0196269	ZNF416
1565	ENSG00000083828.11	488.973	0.130665	0.0832612	1.56934	0.11657	0.227881	ZNF586
1566	ENSG00000083838.11	553.189	-0.279982	0.0808046	-3.46493	0.000530378	0.00211613	ZNF446
1567	ENSG00000083844.6	665.162	0.257007	0.07121	3.60914	0.000307218	0.00129178	ZNF264
1568	ENSG00000083845.4	36961.1	-0.252121	0.140487	-1.79462	0.0727148	0.156172	RPS5
1569	ENSG00000083857.9	6130.39	0.553695	0.0801623	6.90718	4.94393e-12	6.47712e-11	FAT1
1570	ENSG00000083896.8	3453.56	0.0872866	0.0735627	1.18656	0.235401	0.391403	YTHDC1
1571	ENSG00000083937.4	4758.13	-0.18487	0.0806355	-2.29266	0.0218673	0.0566154	CHMP2B
1572	ENSG00000084070.7	1585.17	0.593443	0.101572	5.84259	5.13948e-09	4.71691e-08	SMAP2
1573	ENSG00000084072.12	1074.02	-0.297661	0.0629536	-4.72826	2.26451e-06	1.41511e-05	PPIE
1574	ENSG00000084073.4	3046.04	0.0268162	0.0765075	0.350504	0.72596	0.837115	ZMPSTE24
1575	ENSG00000084090.9	9463.78	0.00957828	0.0630626	0.151885	0.879278	0.933222	STARD7
1576	ENSG00000084092.6	2285.5	-0.0893699	0.0787203	-1.13528	0.256256	0.417794	NOA1
1577	ENSG00000084093.11	3098.91	0.181647	0.0753591	2.41042	0.0159341	0.0432694	REST
1578	ENSG00000084110.6	13.3053	-0.382552	0.304272	-1.25727	0.208656	0.357544	HAL
1579	ENSG00000084112.10	3174.6	0.178562	0.0772264	2.31218	0.0207676	0.0542447	SSH1
1580	ENSG00000084207.11	4036.48	0.460461	0.0729968	6.30795	2.82751e-10	3.02506e-09	GSTP1
1581	ENSG00000084234.12	38914.6	-0.556496	0.0482452	-11.5347	8.81564e-31	4.90067e-29	APLP2
1582	ENSG00000084444.9	203.517	0.297307	0.120091	2.47568	0.0132984	0.0370506	KIAA1467
1583	ENSG00000084453.12	0.32947	0.107798	0.16044	0.671894	0.501651	NA	SLCO1A2
1584	ENSG00000084463.3	1606.12	0.136313	0.0605343	2.25183	0.0243327	0.0621439	WBP11
1585	ENSG00000084623.7	5186.68	-0.0714006	0.0759406	-0.940216	0.347107	0.519593	EIF3I
1586	ENSG00000084628.5	22.6009	0.971015	0.264371	3.67293	0.000239787	0.00103168	NKAIN1
1587	ENSG00000084636.13	74.6055	1.37389	0.188834	7.27564	3.44786e-13	5.11539e-12	COL16A1
1588	ENSG00000084652.11	3559.72	-0.0285423	0.0523153	-0.545582	0.585353	0.734289	TXLNA
1589	ENSG00000084676.11	1617.16	-0.0852937	0.0774856	-1.10077	0.270997	0.43499	NCOA1
1590	ENSG00000084693.11	1416.88	-0.167358	0.0640522	-2.61284	0.00897922	0.0263266	AGBL5
1591	ENSG00000084710.9	385.555	0.705992	0.107665	6.55729	5.47934e-11	6.3702e-10	EFR3B
1592	ENSG00000084731.9	1458.17	0.0184982	0.0663528	0.278786	0.780409	0.87304	KIF3C
1593	ENSG00000084733.6	8833.92	-0.252288	0.0573413	-4.39977	1.08368e-05	6.02872e-05	RAB10
1594	ENSG00000084734.4	0.124945	0.024501	0.150961	0.1623	0.871069	NA	GCKR
1595	ENSG00000084754.6	7667.5	-0.132503	0.0646293	-2.0502	0.0403451	0.0958892	HADHA
1596	ENSG00000084764.6	992.09	-0.366432	0.0752297	-4.87084	1.11123e-06	7.29197e-06	MAPRE3
1597	ENSG00000084774.9	4190.55	0.284024	0.0600111	4.73285	2.21387e-06	1.38462e-05	CAD
1598	ENSG00000085063.10	43019.2	-0.529889	0.0660003	-8.02859	9.86011e-16	1.87042e-14	CD59
1599	ENSG00000085117.7	346.136	0.601431	0.110472	5.44421	5.20348e-08	4.14853e-07	CD82
1600	ENSG00000085185.11	2494.46	-0.00710652	0.0613727	-0.115793	0.907817	0.950943	BCORL1
1601	ENSG00000085224.16	8065.95	-0.0960866	0.0779593	-1.23252	0.217754	0.368845	ATRX
1602	ENSG00000085231.9	2883.15	0.173764	0.0707477	2.4561	0.0140453	0.0387848	TAF9
1603	ENSG00000085274.11	691.997	0.0183656	0.0726262	0.252879	0.800362	0.886199	MYNN
1604	ENSG00000085276.13	611.408	-0.112043	0.0870893	-1.28653	0.198259	0.343698	MECOM
1605	ENSG00000085365.13	4867.1	-0.0121281	0.0670334	-0.180927	0.856425	0.920215	SCAMP1
1606	ENSG00000085377.9	1300.2	0.444205	0.0576853	7.70048	1.35555e-14	2.32529e-13	PREP
1607	ENSG00000085382.7	321.523	0.00888888	0.101241	0.0877994	0.930036	0.962882	HACE1
1608	ENSG00000085415.11	2622.76	0.0742908	0.07392	1.00502	0.314889	0.484809	SEH1L
1609	ENSG00000085433.11	612.115	-0.184584	0.092709	-1.991	0.0464809	0.107986	WDR47
1610	ENSG00000085449.10	2929.41	0.573824	0.08818	6.50742	7.64516e-11	8.76533e-10	WDFY1
1611	ENSG00000085465.11	71.7025	0.243954	0.174074	1.40144	0.161083	0.292917	OVGP1
1612	ENSG00000085491.11	1459.56	0.159318	0.081922	1.94475	0.0518045	0.117903	SLC25A24
1613	ENSG00000085511.15	1332.04	0.194947	0.0718991	2.7114	0.00669989	0.0203799	MAP3K4
1614	ENSG00000085514.11	36.0014	-0.236604	0.248049	-0.953859	0.340155	0.512061	PILRA
1615	ENSG00000085552.12	87.9951	0.5648	0.170184	3.31876	0.000904179	0.00342515	IGSF9
1616	ENSG00000085563.10	1.8294	0.481773	0.34028	1.41582	0.15683	0.286885	ABCB1
1617	ENSG00000085644.9	475.465	0.192759	0.117773	1.63669	0.101695	0.204495	ZNF213
1618	ENSG00000085662.9	46.8327	0.361168	0.207152	1.74349	0.0812477	0.171199	AKR1B1
1619	ENSG00000085719.7	10128.4	0.00977718	0.0605116	0.161575	0.87164	0.928901	CPNE3
1620	ENSG00000085721.8	1771.74	-0.130402	0.0687229	-1.89751	0.0577612	0.129247	RRN3
1621	ENSG00000085733.11	7933.94	0.0280148	0.0533273	0.525337	0.599349	0.745377	CTTN
1622	ENSG00000085741.8	10.8464	0.67156	0.338591	1.9834	0.0473228	0.109519	WNT11
1623	ENSG00000085760.10	1786.39	-0.0684455	0.0689683	-0.99242	0.320993	0.491377	MTIF2
1624	ENSG00000085788.9	1573.05	-0.133286	0.0644435	-2.06826	0.0386158	0.0924262	DDHD2
1625	ENSG00000085831.11	40.1575	0.864342	0.223517	3.86701	0.000110178	0.000508825	TTC39A
1626	ENSG00000085832.12	1529.67	0.0230465	0.0843714	0.273155	0.784734	0.876112	EPS15
1627	ENSG00000085840.8	109.984	1.68163	0.199199	8.44193	3.12152e-17	6.73064e-16	ORC1
1628	ENSG00000085871.4	649.008	-0.546855	0.0811128	-6.74191	1.56317e-11	1.94356e-10	MGST2
1629	ENSG00000085872.10	1575.74	0.0934203	0.0970768	0.962334	0.335882	0.50747	CHERP
1630	ENSG00000085978.17	2915.5	0.0871471	0.059578	1.46274	0.143538	0.267981	ATG16L1
1631	ENSG00000085982.9	2073.11	0.0444542	0.0607752	0.731453	0.464502	0.634063	USP40
1632	ENSG00000085998.9	2823.32	0.0155846	0.0629045	0.247751	0.804327	0.888615	POMGNT1
1633	ENSG00000085999.7	209.644	1.92359	0.206019	9.33694	9.91624e-21	2.84084e-19	RAD54L
1634	ENSG00000086015.16	4208.06	0.191594	0.0662294	2.89289	0.00381717	0.0124297	MAST2
1635	ENSG00000086061.11	9172.41	0.243889	0.079933	3.05116	0.00227957	0.00783029	DNAJA1
1636	ENSG00000086062.8	1549.59	0.257161	0.0660354	3.89429	9.84852e-05	0.000459085	B4GALT1
1637	ENSG00000086065.9	2466.64	0.0961845	0.0727444	1.32222	0.186093	0.327395	CHMP5
1638	ENSG00000086102.14	2294.64	-0.100105	0.0672021	-1.48961	0.136328	0.257604	NFX1
1639	ENSG00000086159.8	2.77831	0.22662	0.359408	0.630537	0.528343	0.688207	AQP6
1640	ENSG00000086189.5	1080.95	0.313984	0.0783052	4.00974	6.07848e-05	0.000295329	DIMT1
1641	ENSG00000086200.12	722.592	-0.065716	0.0801581	-0.819829	0.412313	0.586267	IPO11
1642	ENSG00000086205.12	0.12867	-0.0371285	0.150961	-0.245948	0.805723	NA	FOLH1
1643	ENSG00000086232.8	7653.05	-0.322993	0.0574935	-5.6179	1.9329e-08	1.6415e-07	EIF2AK1
1644	ENSG00000086289.7	1473.8	0.0235011	0.0682083	0.34455	0.730433	0.840204	EPDR1
1645	ENSG00000086300.11	224.865	-0.462087	0.147932	-3.12365	0.00178622	0.00630024	SNX10
1646	ENSG00000086475.10	913.474	-0.174802	0.0669241	-2.61195	0.00900282	0.0263923	SEPHS1
1647	ENSG00000086504.11	1502.71	-0.0341534	0.0791474	-0.431516	0.666093	0.794832	MRPL28
1648	ENSG00000086506.2	0.590143	0.241765	0.261131	0.925839	0.35453	NA	HBQ1
1649	ENSG00000086544.2	474.43	0.0726636	0.0786026	0.924442	0.355256	0.528068	ITPKC
1650	ENSG00000086548.8	157.623	3.78633	0.212232	17.8405	3.42548e-71	9.96636e-69	CEACAM6
1651	ENSG00000086570.8	52.8205	0.657337	0.188004	3.4964	0.000471578	0.00190048	FAT2
1652	ENSG00000086589.7	2313.66	0.151851	0.0587201	2.58601	0.0097094	0.0281871	RBM22
1653	ENSG00000086598.6	8789.71	0.263242	0.0725192	3.62996	0.000283461	0.00119932	TMED2
1654	ENSG00000086619.9	275.859	0.10733	0.106694	1.00596	0.314436	0.484411	ERO1LB
1655	ENSG00000086666.14	1641.59	-0.501332	0.0705638	-7.10467	1.20612e-12	1.68248e-11	ZFAND6
1656	ENSG00000086696.6	3512.2	-1.24108	0.0653848	-18.9812	2.43846e-80	9.584e-78	HSD17B2
1657	ENSG00000086712.8	1995.73	0.105941	0.0628968	1.68436	0.0921121	0.18932	TXLNG
1658	ENSG00000086717.14	22.9139	-0.0215251	0.257797	-0.0834963	0.933457	0.964947	PPEF1
1659	ENSG00000086730.12	116.858	0.335889	0.132162	2.5415	0.0110377	0.0315767	LAT2
1660	ENSG00000086758.11	15183.2	0.217786	0.0965508	2.25566	0.0240919	0.0616342	HUWE1
1661	ENSG00000086827.4	1175.95	-0.181283	0.0663901	-2.73057	0.00632245	0.0193764	ZW10
1662	ENSG00000086848.10	336.852	0.0217302	0.100585	0.216039	0.828957	0.904089	ALG9
1663	ENSG00000086967.9	1.74862	0.116107	0.332029	0.349689	0.726572	0.837573	MYBPC2
1664	ENSG00000086991.8	0.426769	-0.0772636	0.216772	-0.356429	0.721519	NA	NOX4
1665	ENSG00000087008.11	757.916	-0.132883	0.087715	-1.51494	0.129788	0.247945	ACOX3
1666	ENSG00000087053.14	2051.76	-0.00617224	0.066375	-0.0929904	0.925911	0.96034	MTMR2
1667	ENSG00000087074.7	4587.06	-0.25586	0.0879451	-2.90932	0.00362221	0.011876	PPP1R15A
1668	ENSG00000087076.4	1084.75	0.376695	0.0996932	3.77854	0.000157752	0.000706257	HSD17B14
1669	ENSG00000087077.7	165.346	-0.0708997	0.135519	-0.523171	0.600855	0.746628	TRIP6
1670	ENSG00000087085.9	2354.15	0.690847	0.140149	4.92938	8.24903e-07	5.51486e-06	ACHE
1671	ENSG00000087086.9	21283.8	-0.137915	0.0742969	-1.85627	0.0634149	0.139283	FTL
1672	ENSG00000087087.14	3233.48	0.423912	0.0738157	5.74285	9.30987e-09	8.23407e-08	SRRT
1673	ENSG00000087088.15	928.25	-0.153768	0.0923513	-1.66503	0.0959073	0.195239	BAX
1674	ENSG00000087095.8	1105.6	0.0467936	0.0700165	0.668323	0.503927	0.668401	NLK
1675	ENSG00000087111.16	1536.95	-0.168664	0.083342	-2.02375	0.0429956	0.101116	PIGS
1676	ENSG00000087116.9	15.5514	-0.523811	0.318367	-1.64531	0.0999067	0.20175	ADAMTS2
1677	ENSG00000087128.5	0.133967	-0.0371285	0.150961	-0.245948	0.805723	NA	TMPRSS11E
1678	ENSG00000087152.11	6410.36	0.0926822	0.0509364	1.81957	0.0688251	0.149335	ATXN7L3
1679	ENSG00000087157.14	1616.02	0.0158706	0.0651343	0.24366	0.807494	0.891059	PGS1
1680	ENSG00000087191.8	4697.37	0.114084	0.0532001	2.14444	0.0319979	0.0786709	PSMC5
1681	ENSG00000087206.12	1410.91	0.000287019	0.0630019	0.00455573	0.996365	0.998058	UIMC1
1682	ENSG00000087237.6	1.54529	0.109527	0.325771	0.336209	0.736714	0.844527	CETP
1683	ENSG00000087245.8	0.401901	-0.1221	0.168525	-0.724523	0.468745	NA	MMP2
1684	ENSG00000087250.4	1.38469	-0.564872	0.330473	-1.70928	0.0873983	0.181379	MT3
1685	ENSG00000087253.7	0.258566	0.0737665	0.173027	0.42633	0.669867	NA	LPCAT2
1686	ENSG00000087258.9	2.53282	-0.00966574	0.36899	-0.0261951	0.979102	0.990151	GNAO1
1687	ENSG00000087263.12	1662.76	-0.388108	0.0686041	-5.65721	1.53851e-08	1.32159e-07	OGFOD1
1688	ENSG00000087266.11	1169.47	0.510569	0.0673838	7.57702	3.53574e-14	5.77342e-13	SH3BP2
1689	ENSG00000087269.11	1932.16	0.36549	0.0646976	5.6492	1.61192e-08	1.38042e-07	NOP14
1690	ENSG00000087274.12	6867.44	-0.13318	0.0556175	-2.39458	0.0166394	0.0449016	ADD1
1691	ENSG00000087299.7	792.418	0.431285	0.0755385	5.70948	1.13325e-08	9.92498e-08	L2HGDH
1692	ENSG00000087301.4	2398.1	-0.00683247	0.0791855	-0.0862844	0.93124	0.963712	TXNDC16
1693	ENSG00000087302.4	11460.1	0.182907	0.0560213	3.26496	0.00109479	0.00406609	C14orf166
1694	ENSG00000087303.12	407.466	0.0806902	0.0877197	0.919864	0.357644	0.5307	NID2
1695	ENSG00000087338.4	1279.96	0.360018	0.0696512	5.16887	2.35513e-07	1.70806e-06	GMCL1
1696	ENSG00000087365.10	11582.3	0.256507	0.0541965	4.73291	2.2132e-06	1.38459e-05	SF3B2
1697	ENSG00000087448.5	3630.73	0.362128	0.0628844	5.75862	8.4803e-09	7.55404e-08	KLHL42
1698	ENSG00000087460.19	45905.4	-0.000712491	0.0473238	-0.0150557	0.987988	0.994603	GNAS
1699	ENSG00000087470.13	1157.82	-0.532579	0.080145	-6.64519	3.02833e-11	3.61833e-10	DNM1L
1700	ENSG00000087494.11	868.779	-1.55009	0.100809	-15.3766	2.35123e-53	3.68355e-51	PTHLH
1701	ENSG00000087495.12	11342.1	0.438896	0.11757	3.73306	0.000189166	0.000832917	PHACTR3
1702	ENSG00000087502.13	4673.72	0.204607	0.0707903	2.89032	0.00384847	0.0125207	ERGIC2
1703	ENSG00000087510.5	3404.1	0.316084	0.0575084	5.4963	3.87846e-08	3.15158e-07	TFAP2C
1704	ENSG00000087586.13	778.713	0.994731	0.126685	7.85204	4.09337e-15	7.34806e-14	AURKA
1705	ENSG00000087589.12	31.5928	-0.80782	0.265895	-3.03811	0.00238066	0.00814325	CASS4
1706	ENSG00000087842.6	626.349	-0.538354	0.0840416	-6.4058	1.49581e-10	1.65485e-09	PIR
1707	ENSG00000087884.10	314.619	-0.448916	0.100756	-4.4555	8.36987e-06	4.75431e-05	AAMDC
1708	ENSG00000087903.8	347.889	-0.144525	0.117615	-1.2288	0.219146	0.370586	RFX2
1709	ENSG00000087916.7	1.919	0.687809	0.324619	2.11882	0.0341057	0.0831686	SLC6A14
1710	ENSG00000087995.11	851.633	0.265291	0.0677922	3.91329	9.10455e-05	0.000427788	METTL2A
1711	ENSG00000088002.7	9.72635	-0.316639	0.336305	-0.941524	0.346436	0.518953	SULT2B1
1712	ENSG00000088035.11	341.23	0.254751	0.0889757	2.86315	0.00419448	0.0134935	ALG6
1713	ENSG00000088038.13	2708.22	0.128496	0.0848927	1.51362	0.130121	0.248368	CNOT3
1714	ENSG00000088053.7	18.3649	-0.0100924	0.283169	-0.0356411	0.971569	0.985969	GP6
1715	ENSG00000088179.4	1334.13	0.10905	0.0702149	1.55309	0.120401	0.2336	PTPN4
1716	ENSG00000088205.8	2967.04	0.0523145	0.0643552	0.812901	0.416275	0.590054	DDX18
1717	ENSG00000088247.11	8760.38	0.241035	0.0642746	3.75007	0.000176782	0.000782387	KHSRP
1718	ENSG00000088256.4	2255.58	0.144215	0.0918279	1.57049	0.1163	0.227473	GNA11
1719	ENSG00000088280.14	710.194	0.147505	0.090628	1.62759	0.103612	0.207585	ASAP3
1720	ENSG00000088298.8	1292.2	0.178534	0.075083	2.37783	0.017415	0.0466964	EDEM2
1721	ENSG00000088305.14	148.886	0.371116	0.179119	2.0719	0.0382748	0.091669	DNMT3B
1722	ENSG00000088325.11	1615.59	1.44396	0.215769	6.69215	2.19921e-11	2.6733e-10	TPX2
1723	ENSG00000088340.11	630.116	-0.298095	0.125662	-2.37219	0.0176832	0.047291	FER1L4
1724	ENSG00000088356.4	1754.64	-0.433464	0.0626285	-6.92119	4.47868e-12	5.91603e-11	PDRG1
1725	ENSG00000088367.16	4713.43	0.0890993	0.0637184	1.39833	0.162014	0.294324	EPB41L1
1726	ENSG00000088386.11	0.12867	-0.0371285	0.150961	-0.245948	0.805723	NA	SLC15A1
1727	ENSG00000088387.13	1025.65	1.24769	0.067475	18.4912	2.43132e-76	8.37982e-74	DOCK9
1728	ENSG00000088448.10	1344.51	1.00997	0.074236	13.6048	3.74778e-42	3.74828e-40	ANKRD10
1729	ENSG00000088451.6	256.249	0.850366	0.110277	7.71121	1.24631e-14	2.15275e-13	TGDS
1730	ENSG00000088538.12	541.988	-0.12984	0.0804801	-1.61332	0.106674	0.212448	DOCK3
1731	ENSG00000088543.10	2189.55	-0.46948	0.0651304	-7.20832	5.66482e-13	8.20885e-12	C3orf18
1732	ENSG00000088682.9	1714.27	-0.635077	0.0606817	-10.4657	1.24144e-25	4.83686e-24	COQ9
1733	ENSG00000088726.11	12.1263	-0.45383	0.3299	-1.37566	0.168927	0.303681	TMEM40
1734	ENSG00000088727.8	404.786	-0.193264	0.0913076	-2.11663	0.0342915	0.0835399	KIF9
1735	ENSG00000088756.8	1121.68	0.12066	0.0801435	1.50555	0.132182	0.25119	ARHGAP28
1736	ENSG00000088766.7	1733.04	0.18009	0.0620156	2.90394	0.00368496	0.0120587	CRLS1
1737	ENSG00000088808.12	1289.97	0.103677	0.0786588	1.31806	0.187484	0.329172	PPP1R13B
1738	ENSG00000088812.13	5834.74	-0.168828	0.0620671	-2.7201	0.00652628	0.0199139	ATRN
1739	ENSG00000088826.13	1229.48	-0.19066	0.0756476	-2.52037	0.0117233	0.0332494	SMOX
1740	ENSG00000088827.8	11.5955	0.720548	0.32044	2.24862	0.0245365	0.0625502	SIGLEC1
1741	ENSG00000088832.10	9016.74	0.103955	0.105714	0.983361	0.32543	0.4965	FKBP1A
1742	ENSG00000088833.13	3208.64	0.0646646	0.0520256	1.24294	0.21389	0.363896	NSFL1C
1743	ENSG00000088836.8	13931.3	-0.0737539	0.111782	-0.659803	0.50938	0.672358	SLC4A11
1744	ENSG00000088854.11	795.635	-0.129154	0.0868015	-1.48792	0.136772	0.258267	C20orf194
1745	ENSG00000088876.7	560.016	0.0575347	0.0827972	0.694887	0.487126	0.65366	ZNF343
1746	ENSG00000088881.16	296.425	1.61875	0.133755	12.1023	1.02713e-33	6.78782e-32	EBF4
1747	ENSG00000088882.7	0.124945	0.024501	0.150961	0.1623	0.871069	NA	CPXM1
1748	ENSG00000088888.13	3581.67	-0.360857	0.0734249	-4.91464	8.89449e-07	5.92869e-06	MAVS
1749	ENSG00000088899.10	1517.98	-0.381773	0.107195	-3.56148	0.000368765	0.00152144	LZTS3
1750	ENSG00000088930.6	5484.18	-0.00532045	0.0631123	-0.0843014	0.932817	0.964609	XRN2
1751	ENSG00000088970.11	1057.98	-0.235711	0.0855633	-2.75481	0.00587258	0.0181323	PLK1S1
1752	ENSG00000088986.6	4533.38	-0.175858	0.0540628	-3.25284	0.00114258	0.00422746	DYNLL1
1753	ENSG00000088992.13	5.38708	1.54437	0.373216	4.138	3.5035e-05	0.000178424	TESC
1754	ENSG00000089006.12	2414.51	-0.0294618	0.0679037	-0.433876	0.664379	0.793944	SNX5
1755	ENSG00000089009.11	6257.63	-0.326674	0.108254	-3.01765	0.00254742	0.00865611	RPL6
1756	ENSG00000089012.10	5.49904	0.775395	0.372013	2.08432	0.0371306	0.0892434	SIRPG
1757	ENSG00000089022.9	1736.81	0.0297572	0.064698	0.45994	0.64556	0.779816	MAPKAPK5
1758	ENSG00000089041.12	107.141	-0.559596	0.157418	-3.55484	0.000378213	0.00155727	P2RX7
1759	ENSG00000089048.10	1593.16	0.138359	0.0792758	1.74529	0.0809351	0.170637	ESF1
1760	ENSG00000089050.10	1294.83	-0.0178475	0.0735616	-0.242619	0.8083	0.891642	RBBP9
1761	ENSG00000089053.8	6705.21	0.169079	0.065287	2.58978	0.0096037	0.0279237	ANAPC5
1762	ENSG00000089057.10	2780.82	-0.587222	0.0636384	-9.22747	2.771e-20	7.71163e-19	SLC23A2
1763	ENSG00000089060.7	1749.18	0.251755	0.0708067	3.55552	0.000377231	0.0015538	SLC8B1
1764	ENSG00000089063.10	5513.88	-0.194735	0.0593847	-3.27922	0.00104096	0.00388612	TMEM230
1765	ENSG00000089091.12	265.737	-0.160099	0.0994839	-1.6093	0.107552	0.21369	DZANK1
1766	ENSG00000089094.12	1518.78	0.309375	0.0751554	4.11647	3.84722e-05	0.000194018	KDM2B
1767	ENSG00000089101.13	3.62034	-0.589214	0.37316	-1.57899	0.114339	0.22446	C20orf26
1768	ENSG00000089123.11	439.752	0.0197117	0.0855464	0.230421	0.817765	0.897481	TASP1
1769	ENSG00000089127.8	11138.3	2.37457	0.120776	19.6609	4.66049e-86	2.13079e-83	OAS1
1770	ENSG00000089154.6	14111.5	0.314875	0.0523192	6.01834	1.76213e-09	1.70748e-08	GCN1L1
1771	ENSG00000089157.11	42848.9	-0.645467	0.138033	-4.67619	2.9225e-06	1.79525e-05	RPLP0
1772	ENSG00000089159.11	22445.6	-0.18342	0.0809402	-2.26611	0.0234446	0.0602051	PXN
1773	ENSG00000089163.4	110.133	-0.458421	0.142792	-3.21042	0.00132542	0.00483422	SIRT4
1774	ENSG00000089169.10	331.358	2.5915	0.11049	23.4546	1.1859e-121	1.47599e-118	RPH3A
1775	ENSG00000089177.13	793.159	-0.0394109	0.0806712	-0.488537	0.62517	0.764113	KIF16B
1776	ENSG00000089195.10	1279.72	0.0977025	0.070663	1.38265	0.166771	0.300673	TRMT6
1777	ENSG00000089199.5	0.640536	0.0435601	0.251019	0.173533	0.862233	NA	CHGB
1778	ENSG00000089220.4	8293.98	-0.197805	0.0735033	-2.6911	0.00712165	0.0214877	PEBP1
1779	ENSG00000089234.11	2127.5	-0.136945	0.0578784	-2.36608	0.0179775	0.0479408	BRAP
1780	ENSG00000089248.6	6769.76	-0.445044	0.0526676	-8.45005	2.91166e-17	6.29025e-16	ERP29
1781	ENSG00000089250.14	12.4246	-1.13415	0.31816	-3.56472	0.000364249	0.00150448	NOS1
1782	ENSG00000089280.14	6444.14	0.288452	0.0571894	5.0438	4.56381e-07	3.17426e-06	FUS
1783	ENSG00000089289.11	5195.4	-0.272027	0.10006	-2.71864	0.00655518	0.0199869	IGBP1
1784	ENSG00000089327.10	2031.33	-0.19173	0.0892331	-2.14864	0.0316627	0.0779066	FXYD5
1785	ENSG00000089335.16	1242.89	-0.262693	0.0819217	-3.20664	0.00134294	0.00489041	ZNF302
1786	ENSG00000089351.10	1550.69	0.156621	0.102918	1.5218	0.12806	0.24527	GRAMD1A
1787	ENSG00000089356.12	43.0476	2.46803	0.277373	8.89786	5.69317e-19	1.39545e-17	FXYD3
1788	ENSG00000089472.12	1.98542	-0.0457593	0.351688	-0.130113	0.896477	0.943609	HEPH
1789	ENSG00000089486.12	537.242	-0.507056	0.0964639	-5.25643	1.46875e-07	1.09645e-06	CDIP1
1790	ENSG00000089505.13	24.9889	-0.175878	0.283931	-0.619441	0.535626	0.694583	CMTM1
1791	ENSG00000089597.12	29513.6	0.0663412	0.0587759	1.12871	0.259018	0.421133	GANAB
1792	ENSG00000089639.6	527.088	0.120858	0.109127	1.1075	0.268079	0.432038	GMIP
1793	ENSG00000089682.12	703.996	-0.148262	0.0999414	-1.48349	0.137944	0.259825	RBM41
1794	ENSG00000089685.10	333.724	1.84921	0.185279	9.98063	1.85281e-23	6.26071e-22	BIRC5
1795	ENSG00000089692.4	12.1898	0.512241	0.316423	1.61885	0.10548	0.210456	LAG3
1796	ENSG00000089693.6	3812.37	0.231042	0.0671403	3.44119	0.000579164	0.00229038	MLF2
1797	ENSG00000089723.5	419.524	0.619801	0.0987016	6.27954	3.39572e-10	3.60371e-09	OTUB2
1798	ENSG00000089737.11	7867.1	0.0382437	0.0684721	0.558529	0.576483	0.726457	DDX24
1799	ENSG00000089775.7	1216.83	-0.242567	0.0691634	-3.50715	0.000452932	0.00183259	ZBTB25
1800	ENSG00000089818.12	1157.31	0.309695	0.0916777	3.37808	0.000729939	0.00282384	NECAP1
1801	ENSG00000089820.11	80.9575	-0.346393	0.207636	-1.66827	0.0952623	0.194268	ARHGAP4
1802	ENSG00000089847.8	106.267	-0.343109	0.204376	-1.67881	0.0931887	0.190955	ANKRD24
1803	ENSG00000089876.7	1296.15	0.258327	0.0669939	3.85598	0.000115268	0.000530583	DHX32
1804	ENSG00000089902.8	2567.98	0.430736	0.0600385	7.17433	7.26623e-13	1.03883e-11	RCOR1
1805	ENSG00000089916.13	2509.05	0.131672	0.0882772	1.49157	0.135812	0.256738	GPATCH2L
1806	ENSG00000090006.13	2396.36	0.124759	0.209128	0.596569	0.550795	0.706018	LTBP4
1807	ENSG00000090013.5	1554.4	-0.0234075	0.0922651	-0.253698	0.799729	0.885719	BLVRB
1808	ENSG00000090020.6	1309.61	0.611128	0.0659853	9.26159	2.01417e-20	5.6759e-19	SLC9A1
1809	ENSG00000090054.9	2156.8	-0.541931	0.0700723	-7.73389	1.04308e-14	1.81288e-13	SPTLC1
1810	ENSG00000090060.13	7547.41	0.0492164	0.0608245	0.809155	0.418426	0.592129	PAPOLA
1811	ENSG00000090061.13	1908.05	-0.0697336	0.0547291	-1.27416	0.202607	0.349611	CCNK
1812	ENSG00000090097.16	1373.68	0.702717	0.0849204	8.27501	1.28441e-16	2.64961e-15	PCBP4
1813	ENSG00000090238.7	309.976	0.861642	0.146966	5.86287	4.54932e-09	4.20456e-08	YPEL3
1814	ENSG00000090263.11	1810.44	-0.201241	0.0746216	-2.69682	0.00700059	0.0211681	MRPS33
1815	ENSG00000090266.8	1572.36	0.179821	0.0808352	2.22453	0.0261125	0.0660119	NDUFB2
1816	ENSG00000090273.9	2358.17	-0.0357884	0.0641357	-0.558011	0.576837	0.726821	NUDC
1817	ENSG00000090316.11	2708.51	0.226123	0.0813977	2.778	0.00546941	0.0170524	MAEA
1818	ENSG00000090339.4	7137.96	0.069805	0.0919323	0.75931	0.447667	0.61941	ICAM1
1819	ENSG00000090372.10	3044.31	0.346549	0.103131	3.36028	0.000778642	0.00299261	STRN4
1820	ENSG00000090376.4	8.18597	-1.1371	0.353889	-3.21316	0.00131285	0.00479254	IRAK3
1821	ENSG00000090382.2	9.89147	0.735985	0.362821	2.0285	0.0425087	0.10015	LYZ
1822	ENSG00000090432.5	2335.84	-0.0668756	0.0606626	-1.10242	0.27028	0.434367	MUL1
1823	ENSG00000090447.7	471.692	0.186376	0.0930801	2.00232	0.0452509	0.105571	TFAP4
1824	ENSG00000090470.10	880.542	-0.43623	0.0690933	-6.31365	2.72535e-10	2.91854e-09	PDCD7
1825	ENSG00000090487.6	3502.41	-0.557407	0.0536688	-10.3861	2.86959e-25	1.1084e-23	SPG21
1826	ENSG00000090512.7	0.10807	-0.0371285	0.150961	-0.245948	0.805723	NA	FETUB
1827	ENSG00000090520.6	3018.78	0.228792	0.109295	2.09335	0.0363183	0.0876578	DNAJB11
1828	ENSG00000090530.5	113.305	-0.333904	0.183628	-1.81837	0.0690078	0.14963	LEPREL1
1829	ENSG00000090534.13	0.156959	-0.0371285	0.150961	-0.245948	0.805723	NA	THPO
1830	ENSG00000090539.11	1.24004	0.0973485	0.327014	0.297689	0.76594	NA	CHRD
1831	ENSG00000090554.8	1.14523	0.468635	0.298664	1.5691	0.116624	NA	FLT3LG
1832	ENSG00000090565.11	1634.26	0.097505	0.0889882	1.09571	0.273207	0.43744	RAB11FIP3
1833	ENSG00000090581.5	2889.1	-0.430643	0.0770639	-5.58813	2.29529e-08	1.92518e-07	GNPTG
1834	ENSG00000090612.16	86.8668	-0.719814	0.172583	-4.17082	3.03507e-05	0.000156598	ZNF268
1835	ENSG00000090615.8	7786.97	-0.047079	0.0651033	-0.723143	0.469592	0.63856	GOLGA3
1836	ENSG00000090621.9	3507.05	0.307566	0.09894	3.10861	0.00187968	0.00659521	PABPC4
1837	ENSG00000090661.7	2230.5	-0.421306	0.0763277	-5.5197	3.39585e-08	2.78569e-07	CERS4
1838	ENSG00000090674.11	4074.57	0.0330526	0.0724854	0.45599	0.648397	0.782171	MCOLN1
1839	ENSG00000090686.11	2788.7	0.237772	0.0600439	3.95997	7.49584e-05	0.000357906	USP48
1840	ENSG00000090776.5	5465.75	0.56458	0.115367	4.89378	9.8916e-07	6.54657e-06	EFNB1
1841	ENSG00000090857.9	1803.96	-0.647942	0.060652	-10.683	1.2231e-26	5.21925e-25	PDPR
1842	ENSG00000090861.11	22442	-0.661207	0.0821426	-8.0495	8.31363e-16	1.58376e-14	AARS
1843	ENSG00000090863.7	5845.92	-0.340773	0.0512261	-6.65233	2.8849e-11	3.45987e-10	GLG1
1844	ENSG00000090889.10	367.863	1.8071	0.179995	10.0397	1.01964e-23	3.55258e-22	KIF4A
1845	ENSG00000090905.13	2535.96	0.0470336	0.0622338	0.755758	0.449795	0.621178	TNRC6A
1846	ENSG00000090920.9	694.033	-0.560201	0.304866	-1.83753	0.0661312	0.144385	FCGBP
1847	ENSG00000090924.10	640.845	0.207197	0.0920193	2.25167	0.0243433	0.0621637	PLEKHG2
1848	ENSG00000090932.6	167.867	-0.354189	0.137242	-2.58076	0.00985837	0.0285726	DLL3
1849	ENSG00000090971.4	533.184	0.196676	0.127938	1.53728	0.124225	0.239274	NAT14
1850	ENSG00000090975.8	474.556	0.420024	0.10035	4.18561	2.84402e-05	0.000147795	PITPNM2
1851	ENSG00000090989.13	2603.8	0.00915581	0.0555382	0.164856	0.869057	0.928043	EXOC1
1852	ENSG00000091009.6	3669.03	0.131412	0.0706155	1.86095	0.0627518	0.138111	RBM27
1853	ENSG00000091010.4	4.33722	-0.559692	0.372491	-1.50257	0.132951	0.252387	POU4F3
1854	ENSG00000091039.12	4035.94	-0.0400893	0.0832223	-0.481714	0.630009	0.767947	OSBPL8
1855	ENSG00000091073.15	256.213	-0.132024	0.13924	-0.948171	0.343043	0.515403	DTX2
1856	ENSG00000091106.14	29.8017	-0.344065	0.243822	-1.41113	0.158205	0.288791	NLRC4
1857	ENSG00000091127.9	657.768	0.130928	0.0919765	1.42349	0.154594	0.283823	PUS7
1858	ENSG00000091128.8	1.62029	-0.390268	0.33718	-1.15745	0.24709	0.406369	LAMB4
1859	ENSG00000091129.15	3.23509	0.0555902	0.370463	0.150056	0.88072	0.934177	NRCAM
1860	ENSG00000091136.9	8194.76	0.0233986	0.0685926	0.341124	0.73301	0.842112	LAMB1
1861	ENSG00000091137.7	10.5404	0.571563	0.351596	1.62562	0.10403	0.208217	SLC26A4
1862	ENSG00000091138.8	0.335983	0.0449541	0.207285	0.216872	0.828308	NA	SLC26A3
1863	ENSG00000091140.8	2731.68	0.408717	0.0894702	4.5682	4.91941e-06	2.91406e-05	DLD
1864	ENSG00000091157.9	1511.6	0.0931994	0.0668808	1.39352	0.163464	0.296261	WDR7
1865	ENSG00000091164.8	3456.48	-0.013575	0.0742802	-0.182755	0.854991	0.919644	TXNL1
1866	ENSG00000091181.15	0.315383	0.0435302	0.204314	0.213056	0.831284	NA	IL5RA
1867	ENSG00000091262.10	9.13777	0.0773234	0.345146	0.224031	0.822733	0.900512	ABCC6
1868	ENSG00000091317.7	4609.5	-0.273063	0.0680307	-4.01382	5.97426e-05	0.000290707	CMTM6
1869	ENSG00000091409.10	16166	0.0660044	0.0682096	0.96767	0.333209	0.504536	ITGA6
1870	ENSG00000091428.13	50.2004	0.913344	0.198684	4.59697	4.28672e-06	2.56026e-05	RAPGEF4
1871	ENSG00000091436.12	1432.01	0.0900749	0.0803093	1.1216	0.262032	0.424707	MLTK
1872	ENSG00000091482.5	3.09706	0.654859	0.369865	1.77054	0.076638	0.163081	SMPX
1873	ENSG00000091483.6	4093.91	0.481846	0.0536614	8.97937	2.72309e-19	6.86998e-18	FH
1874	ENSG00000091490.6	4285.28	0.234523	0.0633769	3.70046	0.000215211	0.000935461	SEL1L3
1875	ENSG00000091513.10	19.9779	0.211042	0.274588	0.768579	0.442143	0.613946	TF
1876	ENSG00000091527.11	5233.32	-0.0296986	0.0717462	-0.41394	0.678918	0.804326	CDV3
1877	ENSG00000091536.12	9.8009	0.74362	0.340742	2.18235	0.0290836	0.0723875	MYO15A
1878	ENSG00000091542.8	4216.88	0.182603	0.0630234	2.89738	0.0037629	0.0122815	ALKBH5
1879	ENSG00000091583.6	0.124945	0.024501	0.150961	0.1623	0.871069	NA	APOH
1880	ENSG00000091592.11	116.792	-0.489343	0.146268	-3.34553	0.000821255	0.00313755	NLRP1
1881	ENSG00000091622.11	74.6064	1.07789	0.186803	5.77017	7.91919e-09	7.09051e-08	PITPNM3
1882	ENSG00000091640.3	786.143	0.197039	0.0845427	2.33065	0.019772	0.0520141	SPAG7
1883	ENSG00000091651.4	217.687	1.07168	0.133185	8.04654	8.51663e-16	1.62105e-14	ORC6
1884	ENSG00000091656.11	4241.59	0.599197	0.099922	5.99665	2.01435e-09	1.94264e-08	ZFHX4
1885	ENSG00000091704.5	0.12867	-0.0371285	0.150961	-0.245948	0.805723	NA	CPA1
1886	ENSG00000091732.11	760.438	0.0200033	0.077467	0.258217	0.79624	0.883719	ZC3HC1
1887	ENSG00000091831.17	2.65581	0.0361289	0.3676	0.0982833	0.921707	0.957835	ESR1
1888	ENSG00000091844.3	323.051	-0.84454	0.114806	-7.35625	1.89148e-13	2.88854e-12	RGS17
1889	ENSG00000091879.9	4.396	0.488823	0.371845	1.31459	0.188649	0.330862	ANGPT2
1890	ENSG00000091947.5	3571.89	-0.503624	0.0547614	-9.1967	3.69095e-20	1.01334e-18	TMEM101
1891	ENSG00000091972.14	6.98977	-1.45873	0.369762	-3.94506	7.97808e-05	0.000379154	CD200
1892	ENSG00000091986.11	290.597	-1.02423	0.111874	-9.15517	5.42718e-20	1.47196e-18	CCDC80
1893	ENSG00000092009.6	1.57447	0.418467	0.336448	1.24378	0.213581	0.363563	CMA1
1894	ENSG00000092010.10	6312.45	0.804586	0.0747652	10.7615	5.23056e-27	2.29432e-25	PSME1
1895	ENSG00000092020.6	562.8	-0.162263	0.0812954	-1.99597	0.0459372	0.106878	PPP2R3C
1896	ENSG00000092036.12	386.373	-0.582769	0.0994211	-5.86162	4.5836e-09	4.23449e-08	HAUS4
1897	ENSG00000092051.12	1.63611	-0.0984009	0.343643	-0.286346	0.774613	0.868915	JPH4
1898	ENSG00000092054.12	0.549867	0.136225	0.225067	0.605264	0.545004	NA	MYH7
1899	ENSG00000092068.14	56.2265	-3.0441	0.23599	-12.8993	4.54272e-38	3.8404e-36	SLC7A8
1900	ENSG00000092094.6	917.569	-0.285753	0.0836101	-3.41768	0.000631568	0.00247447	OSGEP
1901	ENSG00000092096.10	1569.64	0.247579	0.137344	1.80261	0.0714488	0.153984	SLC22A17
1902	ENSG00000092098.12	1175.37	0.719005	0.0787632	9.12869	6.93331e-20	1.84474e-18	RNF31
1903	ENSG00000092108.16	1514.03	-0.0663641	0.063091	-1.05188	0.292855	0.459765	SCFD1
1904	ENSG00000092140.10	884.617	0.476162	0.0941474	5.05762	4.24528e-07	2.97395e-06	G2E3
1905	ENSG00000092148.8	5913.22	0.339089	0.0690503	4.91075	9.07297e-07	6.03867e-06	HECTD1
1906	ENSG00000092199.13	6726.49	0.129531	0.0463624	2.79387	0.00520812	0.0163185	HNRNPC
1907	ENSG00000092200.8	13.543	-0.293625	0.30744	-0.955064	0.339545	0.511387	RPGRIP1
1908	ENSG00000092201.5	4954.5	0.28987	0.0640489	4.52576	6.01781e-06	3.51819e-05	SUPT16H
1909	ENSG00000092203.9	3047.1	-0.168256	0.0549732	-3.06069	0.00220825	0.00760863	TOX4
1910	ENSG00000092208.12	291.978	-0.0949937	0.112731	-0.84266	0.399419	0.574123	GEMIN2
1911	ENSG00000092295.7	86.0492	0.402819	0.180966	2.22594	0.0260181	0.0658403	TGM1
1912	ENSG00000092330.11	1829.23	-0.095974	0.0578822	-1.65809	0.0972991	0.197338	TINF2
1913	ENSG00000092345.9	0.253615	-0.00845912	0.173406	-0.048782	0.961093	NA	DAZL
1914	ENSG00000092377.9	0.540135	-0.172999	0.242411	-0.713661	0.475437	NA	TBL1Y
1915	ENSG00000092421.12	34.4507	0.287521	0.233309	1.23236	0.217815	0.368893	SEMA6A
1916	ENSG00000092439.9	3507.13	-0.0621668	0.0808956	-0.768481	0.442201	0.613946	TRPM7
1917	ENSG00000092445.7	817.723	0.260716	0.0764051	3.41229	0.000644206	0.0025187	TYRO3
1918	ENSG00000092470.7	427.952	0.975497	0.141093	6.91386	4.71625e-12	6.19333e-11	WDR76
1919	ENSG00000092529.18	11.0611	0.0397156	0.332931	0.119291	0.905045	0.949149	CAPN3
1920	ENSG00000092531.5	1724.9	0.289661	0.0722054	4.01162	6.03029e-05	0.000293051	SNAP23
1921	ENSG00000092607.9	10.825	-0.0207762	0.335387	-0.061947	0.950605	0.974484	TBX15
1922	ENSG00000092621.7	10693.8	-0.641202	0.0891625	-7.19138	6.41382e-13	9.21082e-12	PHGDH
1923	ENSG00000092758.11	46.6988	-0.42236	0.206235	-2.04796	0.0405638	0.0963578	COL9A3
1924	ENSG00000092820.13	7033.33	0.267307	0.0552655	4.83678	1.31958e-06	8.5738e-06	EZR
1925	ENSG00000092841.14	13685.6	0.200795	0.0485326	4.13733	3.51378e-05	0.000178907	MYL6
1926	ENSG00000092847.6	1308.37	0.125845	0.0773344	1.62728	0.103677	0.207663	AGO1
1927	ENSG00000092850.7	1.13213	-0.25164	0.31227	-0.805842	0.420334	NA	TEKT2
1928	ENSG00000092853.9	152.831	1.98436	0.211563	9.37953	6.6268e-21	1.91809e-19	CLSPN
1929	ENSG00000092871.12	370.705	0.0161943	0.0887886	0.182392	0.855275	0.919811	RFFL
1930	ENSG00000092929.7	139.855	0.388319	0.16011	2.42533	0.0152945	0.0418244	UNC13D
1931	ENSG00000092931.7	310.018	0.571826	0.0921091	6.20814	5.36168e-10	5.55844e-09	MFSD11
1932	ENSG00000092964.12	4262.26	0.174548	0.090424	1.93033	0.0535663	0.121301	DPYSL2
1933	ENSG00000092969.7	926.504	1.08299	0.130976	8.26864	1.35499e-16	2.78749e-15	TGFB2
1934	ENSG00000092978.6	585.252	-0.110513	0.0850602	-1.29923	0.193866	0.337622	GPATCH2
1935	ENSG00000093000.14	2849.93	0.0159499	0.0627004	0.254383	0.799199	0.885426	NUP50
1936	ENSG00000093009.5	190.662	1.86143	0.176695	10.5347	5.97621e-26	2.36546e-24	CDC45
1937	ENSG00000093010.7	2002.45	-0.132161	0.0814078	-1.62344	0.104496	0.208976	COMT
1938	ENSG00000093072.11	0.995086	-0.162848	0.296056	-0.550057	0.58228	NA	CECR1
1939	ENSG00000093100.13	6.86556	0.580209	0.369403	1.57067	0.116259	0.227473	XXbac-B461K10.4
1940	ENSG00000093134.9	0.450364	-0.034341	0.216721	-0.158457	0.874097	NA	VNN3
1941	ENSG00000093144.14	1712.26	-0.21938	0.0740016	-2.96453	0.00303141	0.0101136	ECHDC1
1942	ENSG00000093167.13	1360.06	-0.262418	0.0630407	-4.16268	3.14541e-05	0.000161769	LRRFIP2
1943	ENSG00000093183.9	3844.81	-0.0885801	0.0553301	-1.60094	0.109391	0.216798	SEC22C
1944	ENSG00000093217.5	636.827	0.0726961	0.092217	0.788315	0.430512	0.603628	XYLB
1945	ENSG00000094631.14	2818.29	0.22154	0.0719583	3.07873	0.00207886	0.00721386	HDAC6
1946	ENSG00000094755.12	1.02295	0.301126	0.289925	1.03863	0.298975	NA	GABRP
1947	ENSG00000094804.5	569.485	1.17217	0.105961	11.0623	1.91157e-28	9.33006e-27	CDC6
1948	ENSG00000094841.9	566.733	0.18805	0.0865392	2.173	0.0297803	0.0738754	UPRT
1949	ENSG00000094880.6	2036.63	0.0355242	0.0707374	0.502198	0.615528	0.757009	CDC23
1950	ENSG00000094914.8	1627.16	0.172749	0.0623737	2.76958	0.00561282	0.017433	AAAS
1951	ENSG00000094916.9	2622.04	-0.087074	0.084351	-1.03228	0.301941	0.470336	CBX5
1952	ENSG00000094975.9	19614.1	-0.41981	0.112736	-3.72385	0.000196211	0.00086005	SUCO
1953	ENSG00000095002.8	2588.15	0.195051	0.0626052	3.11557	0.0018359	0.00645678	MSH2
1954	ENSG00000095015.5	246.115	0.81881	0.103562	7.90645	2.64827e-15	4.8432e-14	MAP3K1
1955	ENSG00000095059.11	4337.32	0.0645152	0.0727348	0.886992	0.375083	0.548355	DHPS
1956	ENSG00000095066.7	1076.5	0.649357	0.0893213	7.2699	3.59741e-13	5.31965e-12	HOOK2
1957	ENSG00000095110.3	4.99244	-0.202044	0.373251	-0.541309	0.588294	0.736247	NXPE1
1958	ENSG00000095139.9	11725.4	-0.101496	0.0522124	-1.94391	0.0519065	0.118093	ARCN1
1959	ENSG00000095203.10	959.243	-0.1924	0.0712366	-2.70086	0.00691605	0.0209407	EPB41L4B
1960	ENSG00000095209.7	841.314	-0.674523	0.087818	-7.68092	1.57953e-14	2.68077e-13	TMEM38B
1961	ENSG00000095261.9	1313.46	-0.151941	0.0638027	-2.38141	0.0172464	0.046316	PSMD5
1962	ENSG00000095303.10	15.594	0.133043	0.29326	0.453667	0.650068	0.78353	PTGS1
1963	ENSG00000095319.10	1952.29	0.0671429	0.0577913	1.16182	0.24531	0.404279	NUP188
1964	ENSG00000095321.12	1299.09	-0.536262	0.0657047	-8.1617	3.30348e-16	6.58433e-15	CRAT
1965	ENSG00000095370.15	15.5941	-0.756018	0.301452	-2.50792	0.0121444	0.0342616	SH2D3C
1966	ENSG00000095380.10	1127.28	-0.0715979	0.0671382	-1.06643	0.286231	0.45276	NANS
1967	ENSG00000095383.15	159.286	0.0343224	0.156661	0.219087	0.826583	0.902785	TBC1D2
1968	ENSG00000095397.9	1282.3	0.473714	0.0853143	5.55258	2.81492e-08	2.33365e-07	DFNB31
1969	ENSG00000095464.9	4.76785	0.395479	0.373254	1.05954	0.289353	0.456044	PDE6C
1970	ENSG00000095485.12	597.661	0.0709209	0.0776613	0.913207	0.361133	0.534307	CWF19L1
1971	ENSG00000095539.11	671.741	0.0259612	0.081122	0.320027	0.748948	0.851556	SEMA4G
1972	ENSG00000095564.9	1410.74	0.354698	0.0697789	5.08317	3.71196e-07	2.61589e-06	BTAF1
1973	ENSG00000095574.7	549.708	-0.0149829	0.0849151	-0.176445	0.859944	0.922167	IKZF5
1974	ENSG00000095585.12	1.41067	0.21473	0.311379	0.689611	0.490439	0.656468	BLNK
1975	ENSG00000095587.8	10.562	-0.978818	0.352874	-2.77384	0.00553984	0.0172445	TLL2
1976	ENSG00000095596.7	10.0724	-1.37244	0.342105	-4.01175	6.02695e-05	0.000292952	CYP26A1
1977	ENSG00000095627.5	0.267934	-0.0680543	0.151079	-0.450456	0.652382	NA	TDRD1
1978	ENSG00000095637.16	291.327	-0.0184601	0.107745	-0.171331	0.863964	0.924679	SORBS1
1979	ENSG00000095739.7	1012.74	0.798006	0.0735144	10.8551	1.88594e-27	8.53551e-26	BAMBI
1980	ENSG00000095752.2	38.5892	0.10402	0.227539	0.457151	0.647562	0.781561	IL11
1981	ENSG00000095787.17	5322.07	-0.0928676	0.0614513	-1.51124	0.130728	0.249165	WAC
1982	ENSG00000095794.15	2349.91	-0.388512	0.064592	-6.01487	1.80035e-09	1.74301e-08	CREM
1983	ENSG00000095906.12	1533.76	0.231272	0.120084	1.92592	0.0541138	0.122258	NUBP2
1984	ENSG00000095917.9	6.52146	-0.618189	0.361778	-1.70875	0.0874968	0.181482	TPSD1
1985	ENSG00000095932.5	15.4946	0.958298	0.29997	3.19464	0.00140005	0.00506872	C19orf77
1986	ENSG00000095951.12	971.054	0.718471	0.0953996	7.53118	5.02849e-14	8.0929e-13	HIVEP1
1987	ENSG00000096006.7	1.44092	-0.235864	0.322589	-0.73116	0.464681	0.63421	CRISP3
1988	ENSG00000096060.10	389.7	0.714935	0.159495	4.48249	7.37777e-06	4.23914e-05	FKBP5
1989	ENSG00000096063.10	3564.9	0.507384	0.0690429	7.34881	1.99972e-13	3.04832e-12	SRPK1
1990	ENSG00000096070.15	3975.1	0.0412246	0.0603123	0.683519	0.494279	0.659952	BRPF3
1991	ENSG00000096080.7	449.591	0.0382427	0.0881156	0.434007	0.664284	0.793916	MRPS18A
1992	ENSG00000096088.12	2.91579	0.827968	0.367954	2.25019	0.0244366	0.062329	PGC
1993	ENSG00000096092.5	847.333	-0.307831	0.0896405	-3.43407	0.000594599	0.0023481	TMEM14A
1994	ENSG00000096093.10	732.206	-0.146445	0.10273	-1.42553	0.154003	0.282914	EFHC1
1995	ENSG00000096384.15	51807	-0.126887	0.0501356	-2.53087	0.0113779	0.0324216	HSP90AB1
1996	ENSG00000096395.6	1.10582	-0.154781	0.297159	-0.520868	0.602459	NA	MLN
1997	ENSG00000096401.7	2376.62	-0.0078141	0.0701624	-0.111372	0.911322	0.95297	CDC5L
1998	ENSG00000096433.6	12169.2	0.703127	0.0717401	9.80102	1.11454e-22	3.58751e-21	ITPR3
1999	ENSG00000096654.11	688.509	0.246164	0.0987788	2.49207	0.0127001	0.0356229	ZNF184
[truncated: 32,414 more rows]

## Sheet: FC2_p05
	Geneid	baseMean	log2FoldChange	lfcSE	stat	pvalue	padj	gene_name	FC_raw
7	ENSG00000000971	83.6297	2.47967	0.285531	8.68442	3.80664e-18	8.80993e-17	CFH	5.57771
15	ENSG00000001617	6616.18	1.02607	0.0762837	13.4507	3.04922e-41	2.94447e-39	SEMA3F	2.03647
23	ENSG00000002549	2856.87	1.42763	0.113599	12.5673	3.19441e-36	2.43417e-34	LAP3	2.69004
28	ENSG00000002746	22.8168	-1.03776	0.26796	-3.87281	0.000107588	0.000498717	HECW1	0.487083
35	ENSG00000003147	55.1284	-1.95009	0.214813	-9.07811	1.1048e-19	2.85477e-18	ICA1	0.2588
40	ENSG00000003436	2773.58	-2.2283	0.0756527	-29.4544	1.10674e-190	6.19858e-187	TFPI	0.21341
46	ENSG00000004139	150.555	1.10612	0.1267	8.73019	2.54239e-18	5.97036e-17	SARM1	2.15266
50	ENSG00000004468	10.9002	-1.18863	0.333906	-3.55979	0.000371151	0.00153044	CD38	0.438718
61	ENSG00000004809	8.39664	-1.56082	0.35663	-4.37658	1.20557e-05	6.66709e-05	SLC22A16	0.338959
79	ENSG00000005102	23.8356	1.08554	0.278209	3.90189	9.54427e-05	0.000446725	MEOX1	2.12218
88	ENSG00000005243	29.6058	-1.80375	0.268478	-6.71842	1.83701e-11	2.25999e-10	COPZ2	0.286429
129	ENSG00000006283	31.4626	1.33425	0.269079	4.9586	7.10045e-07	4.78986e-06	CACNA1G	2.52145
131	ENSG00000006377	4.62365	-1.0632	0.371733	-2.86012	0.00423482	0.0135999	DLX6	0.47857
188	ENSG00000007944	796.076	-1.02012	0.0774993	-13.163	1.43249e-39	1.31525e-37	MYLIP	0.493074
190	ENSG00000007968	37.4215	2.00013	0.268362	7.45308	9.11828e-14	1.43151e-12	E2F2	4.00035
207	ENSG00000008311	151.612	-1.46481	0.157174	-9.31967	1.16698e-20	3.33468e-19	AASS	0.362283
217	ENSG00000008517	32.9732	1.28912	0.243821	5.28715	1.2424e-07	9.40318e-07	IL32	2.44379
219	ENSG00000008735	167.718	1.0886	0.162508	6.69878	2.10172e-11	2.56174e-10	MAPK8IP2	2.12668
239	ENSG00000010030	9.56269	2.55377	0.370314	6.89624	5.33985e-12	6.97137e-11	ETV7	5.87168
271	ENSG00000011028	5202.53	-1.0868	0.0791114	-13.7376	6.044e-43	6.41724e-41	MRC2	0.470804
285	ENSG00000011347	1348.59	1.22477	0.106018	11.5524	7.17527e-31	3.99869e-29	SYT7	2.33718
289	ENSG00000011426	811.566	1.68887	0.25024	6.749	1.48867e-11	1.85487e-10	ANLN	3.22404
303	ENSG00000012171	663.98	1.94747	0.141109	13.8011	2.50823e-43	2.75451e-41	SEMA3B	3.85697
333	ENSG00000013810	825.979	1.47064	0.147255	9.98706	1.7365e-23	5.91228e-22	TACC3	2.77145
338	ENSG00000014257	22.4447	1.09863	0.290453	3.78246	0.000155285	0.00069605	ACPP	2.14151
343	ENSG00000015133	1453.58	1.12064	0.0649456	17.255	1.02648e-66	2.61321e-64	CCDC88C	2.17443
355	ENSG00000016391	331.367	-1.78066	0.112664	-15.805	2.87194e-56	5.2309e-54	CHDH	0.291051
362	ENSG00000017621	188.327	-1.22693	0.161054	-7.61812	2.57392e-14	4.29363e-13	MAGIX	0.427226
369	ENSG00000018625	3.69055	1.03854	0.371299	2.79706	0.00515707	0.0161835	ATP1A2	2.05415
387	ENSG00000020633	32.5974	-4.09497	0.328353	-12.4713	1.07113e-35	7.81647e-34	RUNX3	0.0585181
389	ENSG00000021300	780.83	-1.12513	0.0869347	-12.9423	2.59742e-38	2.23808e-36	PLEKHB1	0.458459
424	ENSG00000024526	91.9454	1.6799	0.203489	8.25547	1.51301e-16	3.10119e-15	DEPDC1	3.20405
431	ENSG00000025708	361.97	1.25067	0.176906	7.06965	1.55327e-12	2.13615e-11	TYMP	2.37951
443	ENSG00000026751	29.536	1.25166	0.315854	3.96278	7.40818e-05	0.000353947	SLAMF7	2.38115
444	ENSG00000026950	903.88	1.1432	0.233513	4.89565	9.79791e-07	6.49032e-06	BTN3A1	2.20871
492	ENSG00000034063	363.64	1.98087	0.158122	12.5275	5.28141e-36	3.95717e-34	UHRF1	3.9473
504	ENSG00000035499	207.815	1.03644	0.124564	8.32057	8.75429e-17	1.8295e-15	DEPDC1B	2.05116
505	ENSG00000035664	93.1954	-1.02186	0.157564	-6.48539	8.85048e-11	1.00597e-09	DAPK2	0.492481
533	ENSG00000038295	720.333	1.07722	0.141243	7.62672	2.40801e-14	4.02286e-13	TLL1	2.10997
574	ENSG00000042832	51.4018	1.45805	0.216557	6.73287	1.66347e-11	2.05553e-10	TG	2.74736
587	ENSG00000044524	2.13865	-1.12403	0.34612	-3.24751	0.00116421	0.00429754	EPHA3	0.458812
603	ENSG00000047457	96.1498	1.18227	0.191106	6.18646	6.15289e-10	6.332e-09	CP	2.26933
639	ENSG00000049247	7.34011	-1.20599	0.357314	-3.37516	0.000737725	0.00285002	UTS2	0.433471
641	ENSG00000049283	39.4558	-1.1217	0.217549	-5.15606	2.52197e-07	1.8214e-06	EPN3	0.459553
672	ENSG00000051180	217.319	1.06866	0.197745	5.40423	6.5089e-08	5.11466e-07	RAD51	2.09748
673	ENSG00000051341	221.568	2.05079	0.208511	9.83537	7.92784e-23	2.5815e-21	POLQ	4.14332
686	ENSG00000052850	2.87131	-1.08058	0.360415	-2.99816	0.00271617	0.00916336	ALX4	0.472839
687	ENSG00000053108	10.753	1.65532	0.344167	4.80966	1.5119e-06	9.73025e-06	FSTL4	3.14994
692	ENSG00000053438	94.7777	1.46554	0.2353	6.22838	4.71293e-10	4.92232e-09	NNAT	2.76166
696	ENSG00000053747	6559.2	1.05185	0.0700447	15.0168	5.69924e-51	8.74521e-49	LAMA3	2.07318
699	ENSG00000053918	8.5666	1.44336	0.358841	4.02228	5.76384e-05	0.000281262	KCNQ1	2.71953
703	ENSG00000054179	118.11	1.32065	0.177808	7.42739	1.10757e-13	1.72312e-12	ENTPD2	2.49779
728	ENSG00000055332	8566.2	1.3565	0.0847156	16.0124	1.04708e-57	1.92277e-55	EIF2AK2	2.56063
749	ENSG00000057149	3.79721	-1.2053	0.372693	-3.23404	0.00122054	0.00448039	SERPINB3	0.433679
751	ENSG00000057294	1136.7	1.8196	0.0787157	23.1161	3.18944e-118	3.40253e-115	PKP2	3.52983
767	ENSG00000058404	200.2	-1.30324	0.136672	-9.53551	1.49155e-21	4.45537e-20	CAMK2B	0.405216
779	ENSG00000059378	1131.11	2.05656	0.144729	14.2098	7.96493e-46	1.01965e-43	PARP12	4.15995
804	ENSG00000060982	10.4278	-2.85752	0.365901	-7.80956	5.7388e-15	1.01633e-13	BCAT1	0.137975
812	ENSG00000061918	372.514	-1.26907	0.13095	-9.6912	3.28633e-22	1.02255e-20	GUCY1B3	0.414928
847	ENSG00000064042	1362.94	1.2156	0.0670934	18.1181	2.29547e-73	7.14241e-71	LIMCH1	2.32238
900	ENSG00000065328	132.446	2.28826	0.221681	10.3223	5.58613e-25	2.09977e-23	MCM10	4.88468
918	ENSG00000065618	42.5673	1.33305	0.293648	4.53961	5.63591e-06	3.30873e-05	COL17A1	2.51934
925	ENSG00000065882	2304.26	1.25536	0.0702137	17.8792	1.71384e-71	5.052e-69	TBC1D1	2.38727
943	ENSG00000066279	169.372	1.73885	0.166945	10.4157	2.10176e-25	8.14633e-24	ASPM	3.3377
970	ENSG00000067066	3285.63	1.63994	0.106093	15.4577	6.69946e-54	1.08759e-51	SP100	3.11654
973	ENSG00000067141	188.193	-3.87524	0.172921	-22.4104	3.11442e-111	2.90718e-108	NEO1	0.0681452
994	ENSG00000067798	244.452	-1.23657	0.14906	-8.29577	1.07882e-16	2.24616e-15	NAV3	0.424382
1006	ENSG00000068079	2118.47	1.27477	0.208091	6.12601	9.01117e-10	9.06092e-09	IFI35	2.4196
1019	ENSG00000068489	490.77	1.13122	0.131966	8.57201	1.01696e-17	2.27374e-16	PRR11	2.19043
1021	ENSG00000068650	1005.85	1.29974	0.0714084	18.2015	5.01772e-74	1.58327e-71	ATP11A	2.46185
1037	ENSG00000069011	527.576	1.02184	0.141967	7.19772	6.1229e-13	8.83836e-12	PITX1	2.03051
1039	ENSG00000069122	54.2029	1.18623	0.2128	5.57441	2.48368e-08	2.07619e-07	GPR116	2.27558
1046	ENSG00000069399	1436.58	1.06545	0.123548	8.6238	6.47688e-18	1.47013e-16	BCL3	2.09283
1048	ENSG00000069431	6.88535	1.23772	0.365482	3.38655	0.000707768	0.00274612	ABCC9	2.35826
1049	ENSG00000069482	18.4988	1.13738	0.290387	3.91676	8.97486e-05	0.000422314	GAL	2.1998
1076	ENSG00000070190	6.83177	1.70188	0.367719	4.6282	3.68863e-06	2.2274e-05	DAPP1	3.25324
1090	ENSG00000070526	35.1845	2.55228	0.280957	9.08424	1.04424e-19	2.71078e-18	ST6GALNAC1	5.8656
1128	ENSG00000071539	586.956	1.00597	0.141297	7.11956	1.08272e-12	1.52363e-11	TRIP13	2.00829
1167	ENSG00000072571	298.424	1.25905	0.176662	7.12687	1.02679e-12	1.44583e-11	HMMR	2.39337
1171	ENSG00000072694	13.2704	-2.24102	0.341928	-6.55407	5.59901e-11	6.50594e-10	FCGR2B	0.211537
1195	ENSG00000073282	6.11847	-1.22788	0.368025	-3.33641	0.000848674	0.00323238	TP63	0.426943
1210	ENSG00000073737	17.1376	1.52159	0.303112	5.01992	5.16943e-07	3.56231e-06	DHRS9	2.87108
1225	ENSG00000074211	307.073	1.06546	0.102717	10.3728	3.2982e-25	1.26307e-23	PPP2R2C	2.09283
1232	ENSG00000074370	52.1752	2.06521	0.224447	9.20132	3.53571e-20	9.71909e-19	ATP2A3	4.18495
1255	ENSG00000075043	4.38579	1.19198	0.373176	3.19416	0.00140237	0.00507549	KCNQ2	2.28467
1263	ENSG00000075218	170.914	2.21478	0.214344	10.3328	5.00561e-25	1.90069e-23	GTSE1	4.64211
1281	ENSG00000075461	11.8429	2.08524	0.344407	6.05456	1.408e-09	1.37986e-08	CACNG4	4.24344
1289	ENSG00000075702	250.138	1.34878	0.170969	7.88904	3.04522e-15	5.5375e-14	WDR62	2.54697
1314	ENSG00000076382	502.729	1.56432	0.174545	8.96226	3.18079e-19	7.99766e-18	SPAG5	2.95737
1319	ENSG00000076641	689.806	1.66179	0.0977682	16.9973	8.60266e-65	2.11786e-62	PAG1	3.1641
1325	ENSG00000076770	45.3572	-1.71997	0.223631	-7.69113	1.4584e-14	2.4865e-13	MBNL3	0.303554
1375	ENSG00000078081	1636.02	2.47568	0.153854	16.0912	2.94318e-58	5.49466e-56	LAMP3	5.56231
1410	ENSG00000079102	5.1005	-1.01917	0.371717	-2.7418	0.0061103	0.0187957	RUNX1T1	0.493399
1425	ENSG00000079385	467.888	1.6736	0.133318	12.5534	3.80573e-36	2.89016e-34	CEACAM1	3.1901
1440	ENSG00000079931	476.344	1.62125	0.129246	12.5439	4.29254e-36	3.23791e-34	MOXD1	3.07641
1456	ENSG00000080546	510.39	-1.16917	0.0888629	-13.157	1.55094e-39	1.41243e-37	SESN1	0.444677
1475	ENSG00000080986	373.852	1.34156	0.24608	5.45171	4.98871e-08	3.9915e-07	NDC80	2.53425
1489	ENSG00000081189	492.428	1.14354	0.102289	11.1796	5.13389e-29	2.61992e-27	MEF2C	2.20923
1507	ENSG00000081853	8.93134	1.03059	0.343444	3.00074	0.00269325	0.00909784	PCDHGA2	2.04285
1524	ENSG00000082397	356.577	-2.71689	0.143197	-18.973	2.84913e-80	1.1005e-77	EPB41L3	0.152102
1587	ENSG00000084636	74.6055	1.37389	0.188834	7.27564	3.44786e-13	5.11539e-12	COL16A1	2.59168
1627	ENSG00000085840	109.984	1.68163	0.199199	8.44193	3.12152e-17	6.73064e-16	ORC1	3.20789
1633	ENSG00000085999	209.644	1.92359	0.206019	9.33694	9.91624e-21	2.84084e-19	RAD54L	3.79365
1650	ENSG00000086548	157.623	3.78633	0.212232	17.8405	3.42548e-71	9.96636e-69	CEACAM6	13.7974
1656	ENSG00000086696	3512.2	-1.24108	0.0653848	-18.9812	2.43846e-80	9.584e-78	HSD17B2	0.423055
1700	ENSG00000087494	868.779	-1.55009	0.100809	-15.3766	2.35123e-53	3.68355e-51	PTHLH	0.341489
1722	ENSG00000088325	1615.59	1.44396	0.215769	6.69215	2.19921e-11	2.6733e-10	TPX2	2.72066
1727	ENSG00000088387	1025.65	1.24769	0.067475	18.4912	2.43132e-76	8.37982e-74	DOCK9	2.37461
1728	ENSG00000088448	1344.51	1.00997	0.074236	13.6048	3.74778e-42	3.74828e-40	ANKRD10	2.01387
1746	ENSG00000088881	296.425	1.61875	0.133755	12.1023	1.02713e-33	6.78782e-32	EBF4	3.07108
1753	ENSG00000088992	5.38708	1.54437	0.373216	4.138	3.5035e-05	0.000178424	TESC	2.91676
1769	ENSG00000089127	11138.3	2.37457	0.120776	19.6609	4.66049e-86	2.13079e-83	OAS1	5.18583
1774	ENSG00000089169	331.358	2.5915	0.11049	23.4546	1.1859e-121	1.47599e-118	RPH3A	6.02726
1781	ENSG00000089250	12.4246	-1.13415	0.31816	-3.56472	0.000364249	0.00150448	NOS1	0.455603
1787	ENSG00000089356	43.0476	2.46803	0.277373	8.89786	5.69317e-19	1.39545e-17	FXYD3	5.53288
1794	ENSG00000089685	333.724	1.84921	0.185279	9.98063	1.85281e-23	6.26071e-22	BIRC5	3.60302
1820	ENSG00000090376	8.18597	-1.1371	0.353889	-3.21316	0.00131285	0.00479254	IRAK3	0.454673
1844	ENSG00000090889	367.863	1.8071	0.179995	10.0397	1.01964e-23	3.55258e-22	KIF4A	3.49938
1881	ENSG00000091622	74.6064	1.07789	0.186803	5.77017	7.91919e-09	7.09051e-08	PITPNM3	2.11094
1883	ENSG00000091651	217.687	1.07168	0.133185	8.04654	8.51663e-16	1.62105e-14	ORC6	2.10188
1891	ENSG00000091972	6.98977	-1.45873	0.369762	-3.94506	7.97808e-05	0.000379154	CD200	0.363813
1892	ENSG00000091986	290.597	-1.02423	0.111874	-9.15517	5.42718e-20	1.47196e-18	CCDC80	0.491674
1899	ENSG00000092068	56.2265	-3.0441	0.23599	-12.8993	4.54272e-38	3.8404e-36	SLC7A8	0.121237
1928	ENSG00000092853	152.831	1.98436	0.211563	9.37953	6.6268e-21	1.91809e-19	CLSPN	3.95688
1933	ENSG00000092969	926.504	1.08299	0.130976	8.26864	1.35499e-16	2.78749e-15	TGFB2	2.11843
1936	ENSG00000093009	190.662	1.86143	0.176695	10.5347	5.97621e-26	2.36546e-24	CDC45	3.63368
1947	ENSG00000094804	569.485	1.17217	0.105961	11.0623	1.91157e-28	9.33006e-27	CDC6	2.2535
1976	ENSG00000095596	10.0724	-1.37244	0.342105	-4.01175	6.02695e-05	0.000292952	CYP26A1	0.386238
2000	ENSG00000096696	4377.52	1.17429	0.0619292	18.9618	3.53116e-80	1.34082e-77	DSP	2.25681
2009	ENSG00000097046	205.046	1.09968	0.134885	8.15274	3.5577e-16	7.05963e-15	CDC7	2.14308
2019	ENSG00000099256	37.5171	-2.69308	0.267623	-10.0629	8.05569e-24	2.81547e-22	PRTFDC1	0.154633
2032	ENSG00000099365	79.1617	-1.00489	0.199918	-5.02653	4.99447e-07	3.45209e-06	STX1B	0.498306
2050	ENSG00000099812	1884.94	1.32184	0.11812	11.1907	4.53086e-29	2.31746e-27	MISP	2.49984
2085	ENSG00000099994	290.296	1.24119	0.128324	9.67229	3.95425e-22	1.22697e-20	SUSD2	2.36393
2099	ENSG00000100033	7.47712	1.03145	0.363894	2.83448	0.00459001	0.0146128	PRODH	2.04408
2111	ENSG00000100077	78.1269	1.16087	0.196813	5.89837	3.67099e-09	3.43244e-08	ADRBK2	2.23593
2119	ENSG00000100100	182.236	-1.03115	0.140559	-7.33612	2.19883e-13	3.34195e-12	PIK3IP1	0.489318
2125	ENSG00000100116	1510.88	1.08743	0.0852929	12.7494	3.14074e-37	2.57736e-35	GCAT	2.12496
2139	ENSG00000100167	199.195	2.01381	0.139516	14.4342	3.15106e-47	4.27838e-45	2020-09-03	4.03847
2151	ENSG00000100218	11.6889	-1.16833	0.325729	-3.58681	0.000334747	0.00139575	RTDR1	0.444936
2176	ENSG00000100290	15.6863	1.33782	0.317346	4.21567	2.49041e-05	0.000130723	BIK	2.5277
2184	ENSG00000100302	27.4088	1.64249	0.260797	6.29797	3.01562e-10	3.22016e-09	RASD2	3.12205
2200	ENSG00000100342	100.877	2.86245	0.360919	7.93099	2.17404e-15	3.99876e-14	APOL1	7.27248
2206	ENSG00000100350	563.679	-3.48549	0.137161	-25.4117	1.87245e-142	3.8135e-139	FOXRED2	0.089282
2224	ENSG00000100399	16.5545	-1.08296	0.313213	-3.45759	0.000545034	0.00217035	CHADL	0.472059
2246	ENSG00000100473	133.701	-1.08436	0.148838	-7.28552	3.20434e-13	4.77306e-12	COCH	0.4716
2248	ENSG00000100479	253.915	1.37034	0.161348	8.49307	2.01257e-17	4.40309e-16	POLE2	2.58531
2303	ENSG00000100749	384.44	1.19281	0.112031	10.6472	1.79763e-26	7.56998e-25	VRK1	2.28598
2319	ENSG00000100867	70.1227	2.30703	0.357198	6.45868	1.05623e-10	1.18968e-09	DHRS2	4.94862
2328	ENSG00000100911	2190.53	1.38545	0.0782604	17.7031	3.97178e-70	1.11225e-67	PSME2	2.61253
2330	ENSG00000100918	243.199	1.49813	0.129425	11.5753	5.4956e-31	3.08566e-29	REC8	2.82477
2336	ENSG00000100968	270.256	1.5919	0.120828	13.175	1.22277e-39	1.12732e-37	NFATC4	3.01446
2353	ENSG00000101057	526.368	2.09573	0.172099	12.1775	4.09856e-34	2.77402e-32	MYBL2	4.27441
2358	ENSG00000101096	3828.95	-1.47156	0.123779	-11.8886	1.35584e-32	8.46099e-31	NFATC2	0.360592
2359	ENSG00000101098	333.867	1.32216	0.156786	8.43292	3.37159e-17	7.24197e-16	RIMS4	2.50041
2397	ENSG00000101230	41.137	1.15938	0.234859	4.93647	7.95476e-07	5.32767e-06	ISM1	2.23361
2412	ENSG00000101306	6.51998	1.0974	0.365685	3.00096	0.00269133	0.00909549	MYLK2	2.13969
2422	ENSG00000101342	73.8541	1.62234	0.209594	7.74038	9.91239e-15	1.72815e-13	TLDC2	3.07874
2425	ENSG00000101347	7460.71	1.65499	0.107178	15.4415	8.60863e-54	1.37756e-51	SAMHD1	3.1492
2438	ENSG00000101412	1053.96	1.05982	0.12508	8.47312	2.38905e-17	5.20136e-16	E2F1	2.08467
2445	ENSG00000101441	73.199	2.81926	0.241258	11.6857	1.5087e-31	8.89458e-30	CST4	7.05802
2450	ENSG00000101447	648.095	1.24613	0.13256	9.40052	5.42965e-21	1.5777e-19	FAM83D	2.37205
2461	ENSG00000101493	5.222	-1.55033	0.37293	-4.15716	3.22222e-05	0.000165227	ZNF516	0.341432
2478	ENSG00000101680	13.7115	-1.45444	0.330466	-4.40117	1.07667e-05	6.00017e-05	LAMA1	0.364897
2488	ENSG00000101842	142.682	1.2987	0.181702	7.14745	8.84054e-13	1.25351e-11	VSIG1	2.46008
2523	ENSG00000102032	71.767	3.22966	0.25427	12.7017	5.78543e-37	4.69605e-35	RENBP	9.38046
2564	ENSG00000102313	25.3454	1.60325	0.318765	5.02956	4.91613e-07	3.40136e-06	ITIH6	3.03826
2571	ENSG00000102384	184.231	1.42612	0.193123	7.38451	1.53016e-13	2.34635e-12	CENPI	2.68722
2579	ENSG00000102452	309.812	1.18997	0.137897	8.62944	6.16535e-18	1.40226e-16	NALCN	2.28148
2580	ENSG00000102466	263.475	1.01184	0.136273	7.42511	1.12684e-13	1.75067e-12	FGF14	2.01648
2592	ENSG00000102595	478.868	1.24391	0.0982419	12.6617	9.64454e-37	7.63486e-35	UGGT2	2.36839
2607	ENSG00000102794	5.2416	1.98314	0.373157	5.31449	1.06956e-07	8.17233e-07	IRG1	3.95352
2612	ENSG00000102854	79.6542	1.56174	0.202409	7.71576	1.20262e-14	2.08048e-13	MSLN	2.9521
2617	ENSG00000102879	25.3115	2.18625	0.303585	7.20145	5.9576e-13	8.61084e-12	CORO1A	4.55122
2622	ENSG00000102897	1271.53	-1.09244	0.0672493	-16.2446	2.43915e-59	4.75167e-57	LYRM1	0.468968
2626	ENSG00000102904	78.4832	-1.14001	0.173773	-6.56034	5.36851e-11	6.25108e-10	TSNAXIP1	0.453757
2645	ENSG00000103021	396.498	-1.14038	0.0946377	-12.05	1.93955e-33	1.26313e-31	CCDC113	0.453639
2670	ENSG00000103154	24.0842	-1.24935	0.265368	-4.70799	2.50173e-06	1.55124e-05	NECAB2	0.420638
2718	ENSG00000103485	8.22728	-1.59673	0.3587	-4.45143	8.53015e-06	4.83555e-05	QPRT	0.330626
2719	ENSG00000103490	20.0554	1.58992	0.297417	5.34578	9.00308e-08	6.93114e-07	PYCARD	3.01033
2745	ENSG00000103742	49.4214	-1.11581	0.199669	-5.58831	2.29296e-08	1.92394e-07	IGDCC4	0.461431
2747	ENSG00000103811	1145.28	-1.11394	0.084653	-13.1589	1.5134e-39	1.38387e-37	CTSH	0.462031
2794	ENSG00000104327	3795.31	1.77812	0.147612	12.0459	2.03815e-33	1.31968e-31	CALB1	3.42978
2802	ENSG00000104368	10366.1	-1.75974	0.108762	-16.1797	7.01599e-59	1.35499e-56	PLAT	0.295302
2883	ENSG00000104892	55.1046	1.80344	0.23412	7.70307	1.32838e-14	2.28044e-13	KLC3	3.49052
2912	ENSG00000105011	736.584	1.3634	0.170178	8.0116	1.1323e-15	2.13706e-14	ASF1B	2.57291
2957	ENSG00000105289	221.635	1.66125	0.138571	11.9884	4.08555e-33	2.59288e-31	TJP3	3.1629
2979	ENSG00000105388	9.58531	2.30246	0.368875	6.24185	4.32418e-10	4.53533e-09	CEACAM5	4.93298
3002	ENSG00000105499	167.515	-1.14991	0.122632	-9.37695	6.79114e-21	1.96312e-19	PLA2G4C	0.450653
3017	ENSG00000105559	61.0876	2.51816	0.282614	8.91025	5.09173e-19	1.25628e-17	PLEKHA4	5.72853
3021	ENSG00000105605	118.634	-1.81881	0.16685	-10.9009	1.1418e-27	5.24176e-26	CACNG7	0.283455
3037	ENSG00000105655	177.021	-2.20585	0.172339	-12.7995	1.64982e-37	1.35886e-35	ISYNA1	0.216757
3055	ENSG00000105699	1757.1	1.96559	0.117671	16.7041	1.22433e-62	2.79885e-60	LSR	3.90572
3074	ENSG00000105784	108.002	-2.2686	0.211962	-10.7029	9.8679e-27	4.23507e-25	RUNDC3B	0.207531
3078	ENSG00000105810	1414.14	-1.70317	0.0837902	-20.3266	7.48694e-92	3.9007e-89	CDK6	0.307111
3102	ENSG00000105939	3385.63	1.00316	0.0881737	11.377	5.44094e-30	2.85464e-28	ZC3HAV1	2.00438
3133	ENSG00000106066	1792.07	-1.2497	0.113312	-11.0288	2.77543e-28	1.34004e-26	CPVL	0.420535
3164	ENSG00000106302	7.89426	1.55157	0.358945	4.32259	1.54211e-05	8.36104e-05	HYAL4	2.93136
3178	ENSG00000106366	525.47	-1.56543	0.089744	-17.4432	3.8743e-68	1.03329e-65	SERPINE1	0.337878
3194	ENSG00000106484	152.997	-1.02921	0.123714	-8.31926	8.85171e-17	1.84813e-15	MEST	0.489978
3203	ENSG00000106560	14.8582	1.68408	0.345274	4.87751	1.07435e-06	7.06863e-06	GIMAP2	3.21335
3226	ENSG00000106689	25.0245	-1.6357	0.295682	-5.53197	3.1665e-08	2.60806e-07	LHX2	0.321813
3233	ENSG00000106772	37.606	-3.55525	0.292197	-12.1673	4.64184e-34	3.11351e-32	PRUNE2	0.0850671
3235	ENSG00000106785	2385.7	1.51357	0.109336	13.8434	1.39539e-43	1.5709e-41	TRIM14	2.85516
3250	ENSG00000106976	490.507	-1.71466	0.0979616	-17.5034	1.35069e-68	3.64572e-66	DNM1	0.304675
3260	ENSG00000107099	85.7975	-2.33804	0.177882	-13.1437	1.84838e-39	1.67648e-37	DOCK8	0.197779
3266	ENSG00000107159	7.06268	-2.24335	0.371486	-6.03884	1.55223e-09	1.51391e-08	CA9	0.211196
3273	ENSG00000107201	3597.97	2.67224	0.137105	19.4904	1.32385e-84	5.81535e-82	DDX58	6.37419
3293	ENSG00000107485	70.1828	-1.25211	0.184841	-6.77397	1.25295e-11	1.57255e-10	GATA3	0.419834
3315	ENSG00000107738	1048.55	1.1759	0.152763	7.69754	1.38707e-14	2.37754e-13	C10orf54	2.25933
3322	ENSG00000107796	14.1582	-1.00521	0.314438	-3.19685	0.00138935	0.00503487	ACTA2	0.498197
3391	ENSG00000108375	181.304	1.8928	0.207634	9.11607	7.78975e-20	2.06525e-18	RNF43	3.71356
3416	ENSG00000108511	273.856	-1.64863	0.123944	-13.3014	2.27173e-40	2.14741e-38	HOXB6	0.318942
3421	ENSG00000108551	197.968	-2.24875	0.179631	-12.5187	5.90058e-36	4.37718e-34	RASD1	0.210407
3445	ENSG00000108679	26849.6	1.93052	0.254769	7.57754	3.5218e-14	5.75484e-13	LGALS3BP	3.81194
3468	ENSG00000108830	35.202	-1.34214	0.243585	-5.50993	3.58982e-08	2.93513e-07	RND2	0.394436
3478	ENSG00000108924	171.142	-3.58562	0.175838	-20.3916	1.98575e-92	1.05921e-89	HLF	0.0832951
3479	ENSG00000108932	7.97081	1.05278	0.362315	2.9057	0.0036643	0.0119964	SLC16A6	2.07452
3482	ENSG00000108950	132.419	2.09868	0.239507	8.76251	1.90944e-18	4.51712e-17	FAM20A	4.28318
3495	ENSG00000109072	5.52443	1.36105	0.373225	3.64671	0.000265617	0.00113345	VTN	2.56871
3542	ENSG00000109576	116.965	-1.12511	0.145426	-7.73668	1.02043e-14	1.7749e-13	AADAT	0.458466
3551	ENSG00000109674	67.8846	1.67625	0.287046	5.83967	5.23057e-09	4.7907e-08	NEIL3	3.19597
3557	ENSG00000109705	30.4344	-1.17555	0.25528	-4.60495	4.12567e-06	2.47264e-05	NKX3-2	0.442714
3569	ENSG00000109805	344.887	2.31989	0.269424	8.61056	7.27074e-18	1.642e-16	NCAPG	4.99295
3588	ENSG00000110002	32.1312	-1.22187	0.254071	-4.80918	1.51551e-06	9.7507e-06	VWA5A	0.428725
3597	ENSG00000110057	1142.37	1.1571	0.158121	7.31781	2.52047e-13	3.78967e-12	UNC93B1	2.23009
3639	ENSG00000110446	212.532	3.08113	0.361944	8.51272	1.69894e-17	3.74252e-16	SLC15A3	8.46275
3681	ENSG00000110900	40.7264	1.15056	0.239817	4.79766	1.60528e-06	1.02664e-05	TSPAN11	2.22
3692	ENSG00000110975	3.92078	1.04785	0.370162	2.83078	0.00464347	0.0147641	SYT10	2.06744
3706	ENSG00000111186	75.5406	-1.94267	0.183616	-10.5801	3.68569e-26	1.49314e-24	WNT5B	0.260134
3708	ENSG00000111199	391.013	1.29887	0.10635	12.2132	2.64424e-34	1.80606e-32	TRPV4	2.46036
3717	ENSG00000111247	172.07	1.49452	0.180917	8.2608	1.44697e-16	2.97066e-15	RAD51AP1	2.8177
3721	ENSG00000111261	560.554	-1.05491	0.107173	-9.84308	7.34293e-23	2.40151e-21	MANSC1	0.481328
3734	ENSG00000111331	29332	2.85823	0.201545	14.1816	1.19085e-45	1.4988e-43	OAS3	7.25124
3735	ENSG00000111335	17813.2	2.61887	0.22589	11.5936	4.44178e-31	2.51922e-29	OAS2	6.14268
3752	ENSG00000111490	106.707	1.1234	0.147045	7.63985	2.17483e-14	3.65512e-13	TBC1D30	2.1786
3805	ENSG00000111801	826.305	1.1983	0.146239	8.19414	2.5239e-16	5.05751e-15	BTN3A3	2.29469
3830	ENSG00000111913	628.188	1.02143	0.08366	12.2094	2.77046e-34	1.88081e-32	FAM65B	2.02994
3833	ENSG00000111981	215.965	-1.28104	0.131417	-9.74788	1.88365e-22	5.96881e-21	ULBP1	0.411498
3858	ENSG00000112183	639.546	-1.14913	0.0864532	-13.2919	2.57897e-40	2.42759e-38	RBM24	0.450898
3865	ENSG00000112218	26.6591	-1.39658	0.27261	-5.12299	3.00728e-07	2.14834e-06	GPR63	0.37983
3879	ENSG00000112297	1329.58	1.17676	0.0681782	17.26	9.40643e-67	2.42221e-64	AIM1	2.26068
3898	ENSG00000112379	3650.06	1.14519	0.0849917	13.4742	2.21942e-41	2.16181e-39	KIAA1244	2.21176
3936	ENSG00000112742	254.281	1.96308	0.181264	10.8299	2.48386e-27	1.11515e-25	TTK	3.89893
3945	ENSG00000112812	543.014	1.0583	0.0810439	13.0584	5.69276e-39	5.06091e-37	PRSS16	2.08248
3951	ENSG00000112877	321.599	1.02323	0.100087	10.2234	1.55719e-24	5.72836e-23	CEP72	2.03246
3953	ENSG00000112902	2527.32	1.01519	0.0953469	10.6473	1.79502e-26	7.56998e-25	SEMA5A	2.02116
3961	ENSG00000112984	319.623	2.1841	0.201295	10.8503	1.98852e-27	8.96352e-26	KIF20A	4.54443
3982	ENSG00000113212	72.9253	-1.12465	0.184467	-6.09672	1.08267e-09	1.08089e-08	PCDHB7	0.458615
3988	ENSG00000113263	44.0315	-3.12641	0.264274	-11.8302	2.72535e-32	1.68199e-30	ITK	0.114514
4005	ENSG00000113368	835.857	1.00676	0.145564	6.91622	4.63852e-12	6.11275e-11	LMNB1	2.00939
4017	ENSG00000113494	5.46121	1.20129	0.37088	3.23901	0.00119944	0.0044145	PRLR	2.29945
4020	ENSG00000113522	539.01	-1.24041	0.0947512	-13.0913	3.69303e-39	3.32269e-37	RAD50	0.423251
4090	ENSG00000114200	41.4305	-2.17051	0.271861	-7.98387	1.41811e-15	2.6519e-14	BCHE	0.222132
4095	ENSG00000114268	1427.14	1.29222	0.0732392	17.6438	1.13561e-69	3.14087e-67	PFKFB4	2.44904
4126	ENSG00000114541	84.9385	-2.1022	0.18956	-11.0899	1.40474e-28	6.97794e-27	FRMD4B	0.232903
4132	ENSG00000114631	27.9331	-3.49825	0.31988	-10.9361	7.74282e-28	3.60629e-26	PODXL2	0.0884955
4149	ENSG00000114757	131.563	-1.77588	0.154686	-11.4805	1.6528e-30	8.96555e-29	PEX5L	0.292017
4181	ENSG00000115009	8.88454	1.63709	0.357878	4.57445	4.77467e-06	2.83581e-05	CCL20	3.11039
4199	ENSG00000115163	133.363	1.43107	0.184091	7.77372	7.6217e-15	1.34131e-13	CENPA	2.69647
4220	ENSG00000115267	3443.94	2.47759	0.215578	11.4928	1.43421e-30	7.87515e-29	IFIH1	5.56965
4241	ENSG00000115361	3.79625	-1.33475	0.371954	-3.58848	0.000332606	0.00138733	ACADL	0.396461
4249	ENSG00000115414	21753.8	-1.07509	0.299619	-3.58819	0.000332983	0.00138865	FN1	0.474642
4250	ENSG00000115415	23210.9	2.11218	0.114174	18.4996	2.07912e-76	7.27789e-74	STAT1	4.32343
4256	ENSG00000115457	28.1177	1.24647	0.25452	4.89732	9.71513e-07	6.43739e-06	IGFBP2	2.3726
4260	ENSG00000115468	42.9779	1.33886	0.233227	5.74061	9.4338e-09	8.3371e-08	EFHD1	2.52952
4287	ENSG00000115616	23.5431	-2.41974	0.292921	-8.26072	1.448e-16	2.97066e-15	SLC9A2	0.18689
4326	ENSG00000115935	130.51	-2.07593	0.147932	-14.033	9.79472e-45	1.17974e-42	WIPF1	0.237183
4346	ENSG00000116035	41.6304	1.11085	0.248406	4.47191	7.75227e-06	4.43046e-05	VAX2	2.15973
4347	ENSG00000116039	93.1783	1.64931	0.202195	8.15702	3.43385e-16	6.83202e-15	ATP6V1B1	3.13683
4360	ENSG00000116141	5.3906	-1.02867	0.368769	-2.78948	0.0052793	0.0165231	MARK1	0.490161
4367	ENSG00000116183	18.4404	-2.02904	0.305175	-6.64879	2.9552e-11	3.5385e-10	PAPPA2	0.245018
4417	ENSG00000116675	207.369	1.03065	0.128607	8.0139	1.11129e-15	2.10094e-14	DNAJC6	2.04294
4425	ENSG00000116701	200.914	1.17152	0.144064	8.13196	4.22418e-16	8.34517e-15	NCF2	2.25249
4440	ENSG00000116771	18.9404	-1.9925	0.307777	-6.47385	9.55362e-11	1.08096e-09	AGMAT	0.251303
4478	ENSG00000117013	25.2612	1.33763	0.268252	4.98648	6.14889e-07	4.18704e-06	KCNQ4	2.52736
4500	ENSG00000117226	1273.08	1.47891	0.138666	10.6653	1.47968e-26	6.27828e-25	GBP3	2.78738
4501	ENSG00000117228	112.287	3.10995	0.359774	8.64419	5.41888e-18	1.24003e-16	GBP1	8.63354
4508	ENSG00000117289	1336.59	-3.22027	0.138104	-23.3176	2.93603e-120	3.28879e-117	TXNIP	0.107301
4512	ENSG00000117318	40.7537	1.76269	0.244615	7.20599	5.76251e-13	8.33963e-12	ID3	3.3933
4518	ENSG00000117394	6607.39	2.05148	0.111732	18.3607	2.71095e-75	8.93139e-73	SLC2A1	4.14531
4520	ENSG00000117399	401.858	1.24703	0.114215	10.9182	9.43032e-28	4.36503e-26	CDC20	2.37353
4539	ENSG00000117519	1032.04	-1.74504	0.0667785	-26.1317	1.59037e-150	4.45363e-147	CNN3	0.298326
4551	ENSG00000117595	73.532	1.22209	0.20484	5.96609	2.43012e-09	2.31865e-08	IRF6	2.33285
4553	ENSG00000117598	16.2063	1.11949	0.307669	3.63861	0.000274118	0.00116529	LPPR5	2.1727
4564	ENSG00000117650	105.815	1.93214	0.22537	8.5732	1.00647e-17	2.25479e-16	NEK2	3.81621
4569	ENSG00000117707	29.9246	-1.21264	0.252468	-4.80315	1.56186e-06	1.00202e-05	PROX1	0.431477
4571	ENSG00000117724	1105.33	1.40563	0.241249	5.82649	5.6606e-09	5.16222e-08	CENPF	2.64934
4583	ENSG00000117971	4.401	-1.23308	0.372437	-3.31084	0.000930148	0.00351461	CHRNB4	0.425408
4599	ENSG00000118193	282.299	1.84776	0.270106	6.84086	7.87181e-12	1.01235e-10	KIF14	3.59941
4607	ENSG00000118257	83.3695	1.39397	0.230533	6.04671	1.4783e-09	1.44622e-08	NRP2	2.628
4614	ENSG00000118307	12.4754	-1.25963	0.325902	-3.86506	0.000111061	0.000512483	CASC1	0.417651
4634	ENSG00000118513	108.466	-3.56338	0.199992	-17.8176	5.15849e-71	1.48161e-68	MYB	0.0845894
4636	ENSG00000118515	453.411	1.32402	0.113482	11.6672	1.87414e-31	1.09912e-29	SGK1	2.50363
4671	ENSG00000118961	5.65307	1.32456	0.372044	3.56022	0.000370538	0.0015282	C2orf43	2.50456
4689	ENSG00000119227	473.535	-1.34669	0.0864113	-15.5847	9.25114e-55	1.52392e-52	PIGZ	0.393192
4718	ENSG00000119508	53.5275	-1.04525	0.205185	-5.09419	3.50238e-07	2.47911e-06	NR4A3	0.48456
4786	ENSG00000119917	4969.66	2.65101	0.250979	10.5627	4.43847e-26	1.7788e-24	IFIT3	6.28108
4788	ENSG00000119922	5416.64	2.41236	0.222942	10.8206	2.75055e-27	1.23241e-25	IFIT2	5.32343
4810	ENSG00000120068	5.65405	-1.56939	0.371274	-4.22704	2.36785e-05	0.000124993	HOXB8	0.336951
4812	ENSG00000120075	123.683	-1.34518	0.164392	-8.18272	2.77496e-16	5.54077e-15	HOXB5	0.393605
4814	ENSG00000120093	143.698	-1.46766	0.143181	-10.2504	1.17885e-24	4.37248e-23	HOXB3	0.361568
4817	ENSG00000120149	48.9696	-1.11627	0.198449	-5.62497	1.85545e-08	1.58052e-07	MSX2	0.461285
4825	ENSG00000120217	56.131	1.06685	0.283472	3.7635	0.000167552	0.000746109	CD274	2.09485
4831	ENSG00000120262	6.52072	-1.25556	0.362611	-3.46256	0.000535058	0.00213366	CCDC170	0.41883
4833	ENSG00000120278	64.3	-1.13449	0.195341	-5.80775	6.33186e-09	5.7407e-08	PLEKHG1	0.455496
4838	ENSG00000120322	29.8882	-1.2146	0.243692	-4.98417	6.22288e-07	4.23485e-06	PCDHB8	0.430891
4874	ENSG00000120675	12.5989	-2.29413	0.350445	-6.54634	5.89651e-11	6.8198e-10	DNAJC15	0.203891
4879	ENSG00000120693	197.501	1.11151	0.118558	9.37523	6.90232e-21	1.99269e-19	SMAD9	2.16071
4891	ENSG00000120738	111.621	1.81892	0.215219	8.45149	2.87605e-17	6.22532e-16	EGR1	3.52817
4901	ENSG00000120833	1407.25	-1.38957	0.0839853	-16.5454	1.72762e-61	3.79451e-59	SOCS2	0.381678
4912	ENSG00000120913	113.61	1.5482	0.169059	9.15775	5.29911e-20	1.44073e-18	PDLIM2	2.92452
4918	ENSG00000120949	9.80883	-1.0153	0.338938	-2.99555	0.00273953	0.00923329	TNFRSF8	0.494724
4923	ENSG00000121039	12669.9	1.39969	0.108328	12.9209	3.43014e-38	2.94427e-36	RDH10	2.63846
4936	ENSG00000121152	354.65	2.02741	0.161831	12.528	5.24737e-36	3.94486e-34	NCAPH	4.07673
4937	ENSG00000121207	16.475	-2.72672	0.341738	-7.97897	1.47556e-15	2.75476e-14	LRAT	0.151069
4939	ENSG00000121211	44.7614	1.86421	0.25691	7.25629	3.97843e-13	5.85602e-12	MND1	3.64069
4960	ENSG00000121413	47.1435	-4.0911	0.294462	-13.8934	6.94157e-44	8.05762e-42	ZSCAN18	0.0586755
4968	ENSG00000121570	6.05314	-1.58253	0.37174	-4.25709	2.07106e-05	0.000110183	DPPA4	0.333896
4992	ENSG00000121807	22.4093	-1.03058	0.282122	-3.65297	0.000259222	0.00110806	CCR2	0.489512
5006	ENSG00000121904	26.3407	-2.72827	0.295943	-9.21891	3.00143e-20	8.31162e-19	CSMD2	0.150907
5100	ENSG00000122861	3177.79	1.00171	0.067094	14.93	2.10389e-50	3.16332e-48	PLAU	2.00237
5110	ENSG00000122952	1978.28	1.32567	0.151279	8.76306	1.90013e-18	4.49986e-17	ZWINT	2.50649
5123	ENSG00000123095	4710.06	1.24052	0.081547	15.2123	2.92972e-52	4.55795e-50	BHLHE41	2.36283
5172	ENSG00000123485	415.405	1.5693	0.179615	8.73703	2.39316e-18	5.63765e-17	HJURP	2.96761
5173	ENSG00000123496	50.7159	-1.44045	0.233195	-6.17699	6.53333e-10	6.68949e-09	IL13RA2	0.368453
5188	ENSG00000123609	598.995	1.54078	0.241825	6.37144	1.87266e-10	2.04152e-09	NMI	2.90951
5196	ENSG00000123700	567.966	1.07947	0.10192	10.5914	3.26621e-26	1.33771e-24	KCNJ2	2.11326
5227	ENSG00000124102	10193.3	2.26488	0.143894	15.7399	8.05165e-56	1.42032e-53	PI3	4.80616
5230	ENSG00000124107	2484.43	1.60141	0.0884656	18.1021	3.06645e-73	9.41064e-71	SLPI	3.03441
5252	ENSG00000124201	10268.6	1.18148	0.11579	10.2037	1.90951e-24	6.98998e-23	ZNFX1	2.2681
5269	ENSG00000124249	927.477	1.91146	0.164058	11.6511	2.26558e-31	1.31152e-29	KCNK15	3.76189
5272	ENSG00000124256	3.57175	1.45927	0.363956	4.00948	6.08529e-05	0.000295532	ZBP1	2.7497
5295	ENSG00000124479	75.0271	-1.87764	0.177422	-10.5829	3.57528e-26	1.45103e-24	NDP	0.272128
5315	ENSG00000124575	84.8522	-1.88149	0.180179	-10.4423	1.58889e-25	6.17983e-24	HIST1H1D	0.271404
5340	ENSG00000124749	65.6541	-1.54891	0.209123	-7.40673	1.29454e-13	1.99873e-12	COL21A1	0.341767
5348	ENSG00000124785	6.09992	-1.05169	0.365835	-2.87477	0.00404316	0.0130724	NRN1	0.482402
5381	ENSG00000125246	52.3476	1.45722	0.209875	6.94326	3.83141e-12	5.08803e-11	CLYBL	2.74578
5387	ENSG00000125285	37.1484	2.45893	0.266513	9.22631	2.80107e-20	7.77601e-19	SOX21	5.49808
5388	ENSG00000125304	8832.43	1.09831	0.0494131	22.2271	1.87778e-109	1.50243e-106	TM9SF2	2.14104
5391	ENSG00000125347	1107.45	1.53126	0.151574	10.1024	5.38945e-24	1.90747e-22	IRF1	2.89038
5399	ENSG00000125378	542.724	-1.10805	0.105623	-10.4906	9.54067e-26	3.74325e-24	BMP4	0.463921
5400	ENSG00000125384	207.116	1.45262	0.133573	10.8751	1.51552e-27	6.9149e-26	PTGER2	2.73704
5407	ENSG00000125430	14.5092	-1.39712	0.321256	-4.34893	1.36806e-05	7.48076e-05	HS3ST3B1	0.379687
5427	ENSG00000125531	19.4605	-1.63143	0.299574	-5.44584	5.15626e-08	4.11381e-07	C20orf195	0.322768
5449	ENSG00000125726	33.4789	-1.7329	0.23972	-7.22884	4.8712e-13	7.10941e-12	CD70	0.300847
5451	ENSG00000125731	391.85	1.02293	0.118212	8.6534	4.99889e-18	1.14744e-16	SH2D3A	2.03205
5463	ENSG00000125775	54.0171	1.50803	0.202806	7.43579	1.03942e-13	1.62273e-12	SDCBP2	2.84421
5486	ENSG00000125850	31.0752	3.4174	0.315479	10.8324	2.41709e-27	1.08735e-25	OVOL2	10.6841
5522	ENSG00000125999	11.9339	1.89706	0.35527	5.33978	9.30588e-08	7.14461e-07	BPIFB1	3.72454
5538	ENSG00000126216	606.576	1.18302	0.0765941	15.4453	8.11734e-54	1.30829e-51	TUBGCP3	2.27051
5539	ENSG00000126217	154.265	2.82766	0.167554	16.8762	6.73728e-64	1.62296e-61	MCF2L	7.09924
5549	ENSG00000126259	3.58706	-1.42421	0.371557	-3.8331	0.000126538	0.000578539	KIRREL2	0.372622
5564	ENSG00000126460	151.387	1.41359	0.139194	10.1555	3.13153e-24	1.13154e-22	PRRG2	2.66398
5579	ENSG00000126709	11726.9	2.36933	0.286271	8.27654	1.26806e-16	2.61829e-15	IFI6	5.16702
5592	ENSG00000126785	33.1664	1.46276	0.271425	5.38918	7.07789e-08	5.54426e-07	RHOJ	2.75635
5593	ENSG00000126787	575.224	2.39761	0.257742	9.30239	1.37324e-20	3.8992e-19	DLGAP5	5.2693
5599	ENSG00000126822	1370.83	1.10355	0.0769709	14.3372	1.28134e-46	1.70869e-44	PLEKHG3	2.14882
5606	ENSG00000126878	1078.81	1.59976	0.137201	11.66	2.04134e-31	1.19405e-29	AIF1L	3.03093
5628	ENSG00000127152	3.92154	-1.37528	0.372339	-3.69364	0.00022107	0.000959071	BCL11B	0.385477
5636	ENSG00000127324	5629.81	-1.28809	0.109282	-11.7868	4.56437e-32	2.78626e-30	TSPAN8	0.409492
5667	ENSG00000127564	190.437	1.70152	0.210751	8.07358	6.82685e-16	1.31168e-14	PKMYT1	3.25243
5671	ENSG00000127586	422.976	1.16475	0.177016	6.57993	4.70672e-11	5.51488e-10	CHTF18	2.24195
5691	ENSG00000127920	442.456	-1.04262	0.0914515	-11.4008	4.14364e-30	2.18939e-28	GNG11	0.485446
5699	ENSG00000127954	261.377	-2.01074	0.138108	-14.5592	5.10647e-48	7.19498e-46	STEAP4	0.248146
5711	ENSG00000128040	8.16027	-2.03049	0.36281	-5.59656	2.18651e-08	1.84152e-07	SPINK2	0.244772
5712	ENSG00000128045	14.4539	-1.02177	0.321541	-3.17773	0.00148431	0.00533462	RASL11B	0.492511
5714	ENSG00000128052	689.802	-2.05342	0.0966662	-21.2424	3.87918e-100	2.41403e-97	KDR	0.240913
5726	ENSG00000128254	62.8054	-1.02958	0.189898	-5.42174	5.90204e-08	4.67882e-07	C22orf24	0.489853
5734	ENSG00000128284	210.363	2.34091	0.290147	8.06799	7.1463e-16	1.37071e-14	APOL3	5.06621
5743	ENSG00000128335	1027.28	1.291	0.149568	8.63157	6.05173e-18	1.37781e-16	APOL2	2.44698
5762	ENSG00000128567	2564.52	1.8978	0.21004	9.03542	1.63377e-19	4.16872e-18	PODXL	3.72644
5793	ENSG00000128714	4.70559	-1.34081	0.373056	-3.59413	0.000325472	0.00136189	HOXD13	0.394798
5815	ENSG00000128965	4973.92	-1.01547	0.20894	-4.86008	1.1734e-06	7.67301e-06	CHAC1	0.494669
5832	ENSG00000129159	15.6182	-1.7934	0.322828	-5.55529	2.77145e-08	2.30214e-07	KCNC1	0.28849
5835	ENSG00000129173	96.7807	1.86131	0.249143	7.47083	7.96877e-14	1.25721e-12	E2F8	3.63337
5838	ENSG00000129195	160.344	2.13523	0.220926	9.66491	4.24982e-22	1.31504e-20	FAM64A	4.39308
5864	ENSG00000129451	13.6807	1.31866	0.346056	3.81055	0.000138659	0.000629204	KLK10	2.49435
5894	ENSG00000129682	44.6896	-1.30735	0.22772	-5.74103	9.41038e-09	8.31968e-08	FGF13	0.404063
5899	ENSG00000129810	70.6703	1.74126	0.244167	7.13142	9.93351e-13	1.40197e-11	SGOL1	3.34327
5935	ENSG00000130177	1173.39	1.05057	0.0667349	15.7424	7.748e-56	1.37761e-53	CDC16	2.07134
5944	ENSG00000130224	61.7375	-3.42032	0.24152	-14.1617	1.5821e-45	1.95822e-43	LRCH2	0.0934072
5946	ENSG00000130234	43.8128	2.89143	0.31027	9.31909	1.17342e-20	3.34881e-19	ACE2	7.42007
5952	ENSG00000130294	28.1583	3.50792	0.327254	10.7192	8.2675e-27	3.56872e-25	KIF1A	11.376
5954	ENSG00000130300	4.50412	1.09265	0.368313	2.96664	0.0030107	0.0100535	PLVAP	2.13266
5955	ENSG00000130303	3392.95	4.11559	0.327318	12.5736	2.94796e-36	2.25469e-34	BST2	17.3346
5984	ENSG00000130487	72.0924	1.53858	0.186921	8.23117	1.85386e-16	3.75855e-15	KLHDC7B	2.90508
5990	ENSG00000130518	143.761	-1.10617	0.142132	-7.78271	7.09847e-15	1.2512e-13	KIAA1683	0.464525
6003	ENSG00000130589	11586.1	1.96679	0.263987	7.45031	9.31238e-14	1.45994e-12	HELZ2	3.90896
6007	ENSG00000130600	11.3394	1.52788	0.368072	4.15103	3.30977e-05	0.000169135	H19	2.88362
6013	ENSG00000130649	25.4089	1.12572	0.270322	4.16438	3.12203e-05	0.000160751	CYP2E1	2.18211
6022	ENSG00000130702	23363.5	1.19481	0.234921	5.08599	3.65704e-07	2.58287e-06	LAMA5	2.28914
6030	ENSG00000130720	29.7869	-1.18356	0.247151	-4.78881	1.67773e-06	1.06883e-05	FIBCD1	0.440264
6046	ENSG00000130766	1131.08	-1.10305	0.0875018	-12.6061	1.95491e-36	1.52599e-34	SESN2	0.46553
6050	ENSG00000130775	169.891	1.30866	0.180413	7.25368	4.05601e-13	5.9663e-12	THEMIS2	2.47711
6058	ENSG00000130813	1692.39	1.16102	0.149853	7.74773	9.35471e-15	1.63602e-13	C19orf66	2.23616
6104	ENSG00000131095	8.96175	-1.08115	0.345176	-3.13217	0.00173519	0.00613824	GFAP	0.472652
6112	ENSG00000131142	84.528	-1.26246	0.187395	-6.7369	1.61805e-11	2.00382e-10	CCL25	0.416833
6123	ENSG00000131196	58.0688	-1.13285	0.216823	-5.22477	1.74369e-07	1.28711e-06	NFATC1	0.456013
6124	ENSG00000131203	114.37	4.53653	0.288288	15.7361	8.55573e-56	1.49745e-53	IDO1	23.2076
6128	ENSG00000131242	210.932	1.31869	0.136046	9.69292	3.23158e-22	1.00691e-20	RAB11FIP4	2.49439
6172	ENSG00000131620	1747.31	1.21636	0.0647413	18.7879	9.47976e-79	3.4254e-76	ANO1	2.32359
6187	ENSG00000131737	47.9028	-1.7058	0.246936	-6.90785	4.92058e-12	6.45031e-11	KRT34	0.306552
6189	ENSG00000131746	126.1	1.99358	0.232286	8.58243	9.28925e-18	2.09153e-16	TNS4	3.98223
6190	ENSG00000131747	1821.44	1.4942	0.226793	6.58841	4.4457e-11	5.2227e-10	TOP2A	2.81708
6225	ENSG00000132000	57.695	-1.14905	0.223695	-5.13668	2.79641e-07	2.00409e-06	PODNL1	0.450923
6236	ENSG00000132109	1172.78	1.82999	0.212012	8.63158	6.05118e-18	1.37781e-16	TRIM21	3.55536
6239	ENSG00000132130	9.52758	-2.36778	0.35969	-6.58283	4.61583e-11	5.41122e-10	LHX1	0.193744
6256	ENSG00000132274	1162.28	3.03322	0.361611	8.38806	4.9425e-17	1.05354e-15	TRIM22	8.18632
6294	ENSG00000132470	14270.1	1.30503	0.138602	9.41572	4.69865e-21	1.38008e-19	ITGB4	2.47089
6306	ENSG00000132530	506.674	2.81794	0.372691	7.56105	3.99834e-14	6.50507e-13	XAF1	7.05153
6330	ENSG00000132669	6014.53	-1.03069	0.0447776	-23.018	3.08168e-117	3.00169e-114	RIN2	0.489476
6378	ENSG00000132932	15.5372	2.0517	0.33495	6.12539	9.04628e-10	9.09214e-09	ATP8A2	4.14593
6403	ENSG00000133101	608.8	1.87059	0.0954497	19.5977	1.61814e-85	7.25026e-83	CCNA1	3.65683
6419	ENSG00000133135	5.75437	-1.76501	0.37252	-4.73802	2.15815e-06	1.3528e-05	RNF128	0.294225
6441	ENSG00000133321	252.548	1.58258	0.325708	4.85888	1.18051e-06	7.71497e-06	RARRES3	2.99504
6442	ENSG00000133328	14.7688	1.87468	0.339707	5.51853	3.41851e-08	2.80325e-07	HRASLS2	3.66721
6446	ENSG00000133401	992.13	1.32877	0.0937216	14.1778	1.25637e-45	1.57243e-43	PDZD2	2.51189
6448	ENSG00000133424	8.51373	-1.45339	0.358071	-4.05895	4.9294e-05	0.000243944	LARGE	0.365161
6453	ENSG00000133477	4.25082	-1.35353	0.372227	-3.6363	0.000276581	0.00117509	FAM83F	0.391333
6476	ENSG00000133710	215.427	-1.18158	0.145977	-8.09426	5.76147e-16	1.11463e-14	SPINK5	0.44087
6504	ENSG00000133985	321.423	1.21038	0.109217	11.0823	1.52812e-28	7.54062e-27	TTC9	2.31399
6535	ENSG00000134198	70.1333	1.21677	0.224747	5.41397	6.16431e-08	4.8695e-07	TSPAN2	2.32426
6541	ENSG00000134240	4.99273	1.10419	0.373255	2.95828	0.00309363	0.0103043	HMGCS2	2.14978
6545	ENSG00000134247	475.625	1.53485	0.0923596	16.6182	5.14686e-62	1.14164e-59	PTGFRN	2.89758
6550	ENSG00000134256	2.60331	1.21617	0.353339	3.44195	0.000577537	0.00228596	CD101	2.3233
6566	ENSG00000134321	3181.32	3.74376	0.299616	12.4952	7.92922e-36	5.84336e-34	RSAD2	13.3963
6569	ENSG00000134326	1893.1	3.00702	0.274468	10.9558	6.22992e-28	2.93829e-26	CMPK2	8.03905
6603	ENSG00000134569	92.6146	1.37813	0.174158	7.91314	2.5098e-15	4.59747e-14	LRP4	2.59932
6613	ENSG00000134668	37.798	-1.23229	0.234069	-5.26464	1.40463e-07	1.05388e-06	SPOCD1	0.425642
6616	ENSG00000134690	263.162	1.91197	0.179802	10.6338	2.07544e-26	8.72345e-25	CDCA8	3.76323
6619	ENSG00000134709	280.792	1.45396	0.1065	13.6522	1.95938e-42	1.98625e-40	HOOK1	2.73959
6635	ENSG00000134802	92.0327	-2.20069	0.191546	-11.4891	1.49673e-30	8.15846e-29	SLC43A3	0.217533
6642	ENSG00000134827	84.4632	-1.50805	0.162686	-9.26966	1.86746e-20	5.28243e-19	TCN1	0.351587
6646	ENSG00000134853	113.356	-1.91917	0.164257	-11.684	1.53871e-31	9.04767e-30	PDGFRA	0.264406
6648	ENSG00000134871	1371.7	1.08894	0.119223	9.13366	6.62232e-20	1.77464e-18	COL4A2	2.12718
6678	ENSG00000135052	10437.6	-1.13969	0.0886093	-12.862	7.36576e-38	6.18034e-36	GOLM1	0.453856
6679	ENSG00000135063	19.5139	-1.25978	0.301914	-4.17265	3.01082e-05	0.000155561	FAM189A2	0.417608
6692	ENSG00000135114	1992.26	2.82927	0.251422	11.2531	2.23653e-29	1.15449e-27	OASL	7.10714
6697	ENSG00000135144	5.19052	-1.66951	0.372897	-4.47714	7.56486e-06	4.33219e-05	DTX1	0.31436
6731	ENSG00000135363	28.1824	1.62057	0.268045	6.04587	1.48604e-09	1.45252e-08	LMO2	3.07496
6736	ENSG00000135378	169.171	1.19069	0.203509	5.8508	4.89215e-09	4.50283e-08	PRRG4	2.28262
6744	ENSG00000135414	4859.31	-1.10799	0.123227	-8.99149	2.4389e-19	6.16689e-18	GDF11	0.463939
6751	ENSG00000135443	252.27	1.5307	0.15407	9.93511	2.92854e-23	9.77765e-22	KRT85	2.88927
6753	ENSG00000135451	248.887	1.91601	0.191258	10.0179	1.2717e-23	4.38982e-22	TROAP	3.77378
6758	ENSG00000135472	12.0478	1.33503	0.330987	4.03347	5.49597e-05	0.000269364	FAIM2	2.5228
6760	ENSG00000135476	405.757	1.54822	0.185123	8.36319	6.1045e-17	1.29018e-15	ESPL1	2.92456
6761	ENSG00000135477	27.7445	1.74182	0.269847	6.45483	1.08342e-10	1.21908e-09	KRT121P	3.34457
6762	ENSG00000135480	2830.66	2.53648	0.140145	18.0989	3.25189e-73	9.84488e-71	KRT7	5.8017
6771	ENSG00000135525	291.326	1.97761	0.135875	14.5546	5.45963e-48	7.64451e-46	MAP7	3.93839
6790	ENSG00000135636	857.716	1.35541	0.0966407	14.0253	1.09182e-44	1.30106e-42	DYSF	2.5587
6793	ENSG00000135643	151.954	-1.50704	0.142767	-10.5559	4.76921e-26	1.90454e-24	KCNMB4	0.351832
6796	ENSG00000135678	98.0614	-1.0464	0.153301	-6.82577	8.74568e-12	1.11641e-10	CPM	0.484175
6832	ENSG00000135899	1597.36	1.9431	0.140961	13.7847	3.15047e-43	3.44293e-41	SP110	3.84531
6865	ENSG00000136010	48.5485	-1.32294	0.204291	-6.47575	9.43436e-11	1.06854e-09	ALDH1L2	0.39972
6900	ENSG00000136167	546.32	4.40251	0.129065	34.1108	5.10283e-255	1.14319e-250	LCP1	21.1489
6948	ENSG00000136492	534.751	1.82432	0.234168	7.79064	6.66704e-15	1.177e-13	BRIP1	3.54139
6950	ENSG00000136514	49.843	2.95369	0.33165	8.90603	5.28924e-19	1.30141e-17	RTP4	7.74725
6955	ENSG00000136531	147.027	-1.01965	0.126424	-8.06538	7.30096e-16	1.39798e-14	SCN2A	0.493234
6973	ENSG00000136689	16.0688	1.71269	0.319079	5.36761	7.97873e-08	6.19361e-07	IL1RN	3.27772
7008	ENSG00000136859	6.48602	1.25564	0.365487	3.43552	0.000591422	0.00233638	ANGPTL2	2.38773
7042	ENSG00000136944	2.18407	1.1408	0.350185	3.2577	0.0011232	0.00416125	LMX1B	2.20503
7045	ENSG00000136982	429.341	1.33208	0.159644	8.34407	7.17745e-17	1.50983e-15	DSCC1	2.51765
7095	ENSG00000137267	317.46	-1.09738	0.133091	-8.2453	1.64744e-16	3.36134e-15	TUBB2A	0.467365
7100	ENSG00000137285	9.63579	-1.21443	0.355826	-3.41299	0.000642547	0.00251309	TUBB2B	0.430943
7143	ENSG00000137571	237.581	1.68446	0.120388	13.9919	1.74676e-44	2.04883e-42	SLCO5A1	3.2142
7148	ENSG00000137628	2882.05	2.57936	0.231119	11.1603	6.37726e-29	3.23967e-27	DDX60	5.97674
7158	ENSG00000137699	47.9857	2.35525	0.232366	10.136	3.82558e-24	1.37347e-22	TRIM29	5.11683
7161	ENSG00000137709	4.33533	1.07044	0.372897	2.8706	0.00409696	0.0132197	POU2F3	2.10007
7179	ENSG00000137804	1006.65	1.43107	0.248383	5.76155	8.33464e-09	7.43316e-08	NUSAP1	2.69647
7181	ENSG00000137807	405.583	1.54006	0.159869	9.63326	5.78658e-22	1.77585e-20	KIF23	2.90806
7183	ENSG00000137812	318.794	2.11457	0.262152	8.06618	7.2531e-16	1.39e-14	CASC5	4.3306
7208	ENSG00000137878	7.50364	1.03561	0.355799	2.91065	0.0036068	0.0118341	GCOM1	2.04998
7217	ENSG00000137959	5434.34	2.92501	0.209493	13.9623	2.64584e-44	3.08723e-42	IFI44L	7.59478
7220	ENSG00000137965	1799.85	3.3624	0.163193	20.6038	2.5384e-94	1.38702e-91	IFI44	10.2845
7221	ENSG00000137968	14.6434	-2.4502	0.337066	-7.26919	3.61638e-13	5.34418e-12	SLC44A5	0.182986
7234	ENSG00000138035	2648.32	1.40044	0.116115	12.0608	1.70105e-33	1.11429e-31	PNPT1	2.63982
7253	ENSG00000138100	6.07304	1.08669	0.364533	2.98104	0.00287273	0.00964594	TRIM54	2.12386
7272	ENSG00000138180	315.859	1.61878	0.193942	8.34674	7.01757e-17	1.47897e-15	CEP55	3.07116
7284	ENSG00000138294	4.11364	1.66432	0.369692	4.5019	6.73471e-06	3.89664e-05	MSMB	3.16963
7326	ENSG00000138496	9201.74	2.07011	0.125217	16.5321	2.15391e-61	4.50972e-59	PARP9	4.19918
7344	ENSG00000138642	3634.45	2.69912	0.223819	12.0594	1.73045e-33	1.13024e-31	HERC6	6.49405
7345	ENSG00000138646	904.226	2.00405	0.150355	13.3288	1.57458e-40	1.49471e-38	HERC5	4.01124
7353	ENSG00000138670	2.73204	-1.03613	0.361641	-2.86509	0.00416894	0.0134191	RASGEF1B	0.487633
7363	ENSG00000138722	89.9399	-1.19955	0.171032	-7.01364	2.32201e-12	3.1432e-11	MMRN1	0.43541
7369	ENSG00000138755	3.72447	1.24062	0.352214	3.52235	0.000427742	0.00174231	CXCL9	2.363
7378	ENSG00000138769	56.5129	-2.20937	0.209697	-10.536	5.89395e-26	2.33703e-24	CDKL2	0.216228
7382	ENSG00000138778	305.867	1.312	0.179053	7.32744	2.34592e-13	3.53673e-12	CENPE	2.48285
7402	ENSG00000139044	283.793	1.69739	0.114248	14.8571	6.2611e-50	9.35116e-48	B4GALNT3	3.24314
7410	ENSG00000139132	67.1429	1.19827	0.194524	6.15999	7.27487e-10	7.40813e-09	FGD4	2.29464
7427	ENSG00000139192	44.7717	1.532	0.298333	5.13519	2.81852e-07	2.01865e-06	TAPBPL	2.89187
7433	ENSG00000139211	1549.98	1.04265	0.238641	4.36911	1.24754e-05	6.87825e-05	AMIGO2	2.06001
7447	ENSG00000139292	1188.72	-1.36567	0.100542	-13.583	5.04942e-42	5.0054e-40	LGR5	0.388054
7481	ENSG00000139567	15.2515	1.86436	0.33455	5.57275	2.50756e-08	2.09381e-07	ACVRL1	3.64106
7484	ENSG00000139597	88.9917	-1.1281	0.174069	-6.48077	9.12552e-11	1.03461e-09	N4BP2L1	0.457518
7511	ENSG00000139725	266.985	1.077	0.179894	5.98685	2.13939e-09	2.05615e-08	RHOF	2.10964
7513	ENSG00000139734	162.286	1.74067	0.200826	8.66754	4.41539e-18	1.01663e-16	DIAPH3	3.34191
7519	ENSG00000139832	521.507	1.23073	0.088638	13.8849	7.82283e-44	8.94157e-42	RAB20	2.34685
7539	ENSG00000139985	186.197	1.38069	0.127019	10.8699	1.60415e-27	7.2896e-26	ADAM21	2.60392
7546	ENSG00000140022	75.4152	1.06781	0.180758	5.90739	3.47578e-09	3.25671e-08	STON2	2.09625
7550	ENSG00000140044	627.551	-1.16463	0.101515	-11.4725	1.81346e-30	9.74814e-29	JDP2	0.44608
7551	ENSG00000140057	30.0397	-1.434	0.252086	-5.68856	1.28117e-08	1.11421e-07	AK7	0.370102
7570	ENSG00000140284	242.501	1.29703	0.140769	9.21391	3.14471e-20	8.69763e-19	SLC27A2	2.45723
7598	ENSG00000140450	179.839	-1.13198	0.128961	-8.77767	1.6689e-18	3.96903e-17	ARRDC4	0.456289
7605	ENSG00000140470	239.386	1.38929	0.131017	10.6039	2.85837e-26	1.17713e-24	ADAMTS17	2.6195
7608	ENSG00000140479	5.46478	1.1602	0.368296	3.15018	0.0016317	0.00581254	PCSK6	2.23488
7657	ENSG00000140853	318.062	2.36756	0.291403	8.12469	4.48494e-16	8.80597e-15	NLRC5	5.16068
7700	ENSG00000141150	9.97955	-2.52516	0.365542	-6.90799	4.9158e-12	6.44781e-11	RASL10B	0.17372
7710	ENSG00000141293	12.7319	-1.4078	0.340666	-4.13251	3.58826e-05	0.000182368	SKAP1	0.376885
7746	ENSG00000141497	22.1601	1.25062	0.30582	4.0894	4.32494e-05	0.000215698	ZMYND15	2.37944
7756	ENSG00000141526	7579.41	1.32322	0.104356	12.6799	7.64487e-37	6.11672e-35	SLC16A3	2.50223
7776	ENSG00000141622	402.833	1.15604	0.149998	7.70709	1.28718e-14	2.21991e-13	RNF165	2.22846
7782	ENSG00000141664	1778.38	1.26581	0.10806	11.714	1.08099e-31	6.42373e-30	ZCCHC2	2.40463
7791	ENSG00000141738	755.841	1.38885	0.118098	11.7601	6.26341e-32	3.79241e-30	GRB7	2.6187
7819	ENSG00000142089	13025.9	2.12906	0.112461	18.9315	6.26987e-80	2.30269e-77	IFITM3	4.37434
7841	ENSG00000142273	123.106	1.61379	0.160001	10.0862	6.35995e-24	2.23676e-22	CBLC	3.06056
7843	ENSG00000142303	12.7387	-2.06534	0.355943	-5.80245	6.53538e-09	5.91564e-08	ADAMTS10	0.23893
7849	ENSG00000142405	6.32233	-1.09246	0.369953	-2.95298	0.00314725	0.0104518	NLRP12	0.46896
7857	ENSG00000142494	52.7571	1.41925	0.202671	7.00275	2.50981e-12	3.38719e-11	SLC47A1	2.67447
7868	ENSG00000142549	12.6093	1.01552	0.321391	3.15976	0.00157902	0.0056446	IGLON5	2.02163
7879	ENSG00000142623	22.4992	-1.12481	0.278417	-4.04	5.34516e-05	0.000262374	PADI1	0.458564
7889	ENSG00000142677	35.153	1.07561	0.25617	4.19883	2.68303e-05	0.000140112	IL22RA1	2.10762
7895	ENSG00000142731	170.921	1.46699	0.210311	6.97534	3.0514e-12	4.0861e-11	PLK4	2.76444
7903	ENSG00000142798	8431.44	1.59522	0.0972111	16.4099	1.62525e-60	3.28022e-58	HSPG2	3.02141
7913	ENSG00000142945	213.698	1.87261	0.202244	9.25913	2.061e-20	5.80059e-19	KIF2C	3.66193
7915	ENSG00000142959	3.63104	-1.05025	0.372699	-2.81796	0.00483296	0.0152885	BEST4	0.482884
7921	ENSG00000143036	21.1366	1.16072	0.278313	4.17055	3.03867e-05	0.000156747	SLC44A3	2.23569
7932	ENSG00000143127	596.77	1.15431	0.117148	9.85338	6.62778e-23	2.17079e-21	ITGA10	2.22577
7957	ENSG00000143228	151.791	1.82724	0.214504	8.51844	1.61714e-17	3.57286e-16	NUF2	3.54857
7958	ENSG00000143248	296.722	-1.31371	0.130039	-10.1024	5.38957e-24	1.90747e-22	RGS5	0.402285
8000	ENSG00000143416	1133.16	2.02987	0.0785335	25.8472	2.61354e-147	6.50568e-144	SELENBP1	4.08369
8014	ENSG00000143469	191.102	-1.28939	0.136998	-9.4118	4.87726e-21	1.42882e-19	SYT14	0.409123
8016	ENSG00000143476	718.089	1.68957	0.15964	10.5836	3.55037e-26	1.44354e-24	DTL	3.2256
8023	ENSG00000143502	3.48904	-1.35478	0.370906	-3.65263	0.000259572	0.00110935	SUSD4	0.390994
8025	ENSG00000143512	86.2362	-1.10137	0.162951	-6.75889	1.39053e-11	1.73549e-10	HHIPL2	0.466075
8034	ENSG00000143552	37.7079	-1.0162	0.229383	-4.43014	9.41735e-06	5.29694e-05	NUP210L	0.494418
8086	ENSG00000143847	145.777	1.46894	0.152493	9.63286	5.80901e-22	1.78029e-20	PPFIA4	2.76819
8121	ENSG00000144045	39.672	1.15377	0.228313	5.05346	4.33871e-07	3.03277e-06	DQX1	2.22494
8123	ENSG00000144057	206.448	1.82162	0.182362	9.98901	1.70275e-23	5.8062e-22	ST6GAL2	3.53477
8126	ENSG00000144115	71.0294	-5.1171	0.305858	-16.7303	7.88343e-63	1.82075e-60	THNSL2	0.0288137
8140	ENSG00000144218	189.325	1.49613	0.13504	11.0792	1.58258e-28	7.7922e-27	AFF3	2.82085
8151	ENSG00000144290	28.215	-2.68573	0.29337	-9.15475	5.44857e-20	1.47421e-18	SLC4A10	0.155423
8157	ENSG00000144355	599.163	1.131	0.0822132	13.7569	4.62674e-43	4.95946e-41	DLX1	2.19011
8176	ENSG00000144481	67.5196	-1.1988	0.190384	-6.29675	3.03952e-10	3.24413e-09	TRPM8	0.435637
8183	ENSG00000144554	361.915	1.02215	0.184053	5.55355	2.79928e-08	2.32268e-07	FANCD2	2.03094
8190	ENSG00000144583	22.1768	3.15227	0.32863	9.59217	8.6254e-22	2.61836e-20	2020-03-04	8.89055
8193	ENSG00000144596	14.454	1.17622	0.325967	3.60839	0.000308098	0.00129491	GRIP2	2.25983
8195	ENSG00000144619	8.38163	-1.10203	0.362233	-3.04233	0.00234751	0.0080378	CNTN4	0.465859
8202	ENSG00000144649	14.5439	-1.59328	0.319692	-4.98379	6.23512e-07	4.24189e-06	FAM198A	0.331418
8213	ENSG00000144724	35.0333	-2.03298	0.254178	-7.99828	1.26169e-15	2.3673e-14	PTPRG	0.244349
8220	ENSG00000144749	345.532	2.31199	0.131892	17.5293	8.5555e-69	2.33742e-66	LRIG1	4.96567
8232	ENSG00000144837	260.621	1.72013	0.263682	6.52349	6.86903e-11	7.90786e-10	PLA1A	3.29465
8276	ENSG00000145242	90.19	-2.41045	0.193548	-12.454	1.32986e-35	9.64172e-34	EPHA5	0.188097
8283	ENSG00000145287	141.908	1.86843	0.176672	10.5757	3.86331e-26	1.56227e-24	PLAC8	3.65134
8293	ENSG00000145362	109.999	-1.45033	0.14869	-9.75401	1.7733e-22	5.63506e-21	ANK2	0.365938
8296	ENSG00000145386	251.684	1.99124	0.188364	10.5713	4.04988e-26	1.63377e-24	CCNA2	3.9758
8308	ENSG00000145476	28.68	-1.14325	0.253252	-4.51428	6.3532e-06	3.68828e-05	CYP4V2	0.452739
8330	ENSG00000145703	153.291	-1.13242	0.134005	-8.45052	2.90018e-17	6.2715e-16	IQGAP2	0.456151
8362	ENSG00000145908	6.25053	1.26093	0.36841	3.42262	0.00062021	0.00243679	ZNF300	2.3965
8370	ENSG00000145945	41.6397	1.1579	0.242706	4.7708	1.83493e-06	1.16157e-05	FAM50B	2.23133
8428	ENSG00000146410	73.8359	1.17105	0.201078	5.82386	5.75043e-09	5.23899e-08	MTFR2	2.25175
8443	ENSG00000146555	348.612	-1.00468	0.111821	-8.98468	2.59479e-19	6.55367e-18	SDK1	0.498381
8451	ENSG00000146670	982.3	1.68736	0.169045	9.98172	1.83257e-23	6.20167e-22	CDCA5	3.22067
8480	ENSG00000146904	142.044	1.03194	0.151082	6.83037	8.46971e-12	1.08365e-10	EPHA1	2.04478
8486	ENSG00000146950	271.145	1.54283	0.111719	13.8099	2.22082e-43	2.46302e-41	SHROOM2	2.91365
8489	ENSG00000146966	932.973	-1.15972	0.0801141	-14.4759	1.72101e-47	2.36538e-45	DENND2A	0.447599
8490	ENSG00000147003	451.282	2.7998	0.243278	11.5086	1.19352e-30	6.61845e-29	TMEM27	6.96345
8515	ENSG00000147145	5.01538	-1.34425	0.373169	-3.60224	0.000315482	0.0013228	LPAR4	0.39386
8521	ENSG00000147168	18.2117	1.2616	0.292905	4.30721	1.65329e-05	8.9293e-05	IL2RG	2.39762
8529	ENSG00000147231	12.0624	-2.66694	0.351761	-7.58168	3.41098e-14	5.59007e-13	CXorf57	0.15746
8530	ENSG00000147234	75.1462	-1.15879	0.191999	-6.03539	1.58583e-09	1.54466e-08	FRMPD3	0.447888
8531	ENSG00000147246	3.39029	-1.20739	0.366253	-3.29659	0.000978676	0.00368059	HTR2C	0.433053
8547	ENSG00000147408	811.066	-2.37946	0.122754	-19.384	1.05284e-83	4.45032e-81	CSGALNACT1	0.192181
8617	ENSG00000148053	17.698	-2.58167	0.335572	-7.69333	1.43357e-14	2.44788e-13	NTRK2	0.167048
8636	ENSG00000148219	116.456	-1.00954	0.136087	-7.41832	1.18612e-13	1.83894e-12	ASTN2	0.496704
8678	ENSG00000148513	5.49695	-1.70901	0.373045	-4.58125	4.62204e-06	2.75173e-05	ANKRD30A	0.30587
8685	ENSG00000148655	752.131	-1.46295	0.0962514	-15.1992	3.5783e-52	5.5286e-50	C10orf11	0.362752
8688	ENSG00000148677	93.5557	2.78778	0.225745	12.3492	4.91744e-35	3.49731e-33	ANKRD1	6.90565
8700	ENSG00000148773	980.285	2.41772	0.277038	8.72701	2.61499e-18	6.128e-17	MKI67	5.34324
8743	ENSG00000149212	178.239	-3.93739	0.181498	-21.6939	2.34395e-104	1.64099e-101	SESN3	0.0652719
8746	ENSG00000149243	16.4992	-1.28686	0.303608	-4.23857	2.24946e-05	0.000119165	KLHL35	0.409841
8788	ENSG00000149557	244.473	-3.25422	0.134518	-24.1916	2.72584e-129	4.07113e-126	FEZ1	0.104805
8805	ENSG00000149654	5.97929	-1.84931	0.372112	-4.96976	6.7036e-07	4.53993e-06	CDH22	0.277526
8855	ENSG00000150471	43.0754	-1.38461	0.21861	-6.3337	2.39348e-10	2.57546e-09	LPHN3	0.382993
8861	ENSG00000150551	45.1087	-1.78563	0.273416	-6.53083	6.54064e-11	7.54531e-10	LYPD1	0.290049
8943	ENSG00000151364	41.5843	1.15494	0.220069	5.2481	1.53674e-07	1.14378e-06	KCTD14	2.22675
8978	ENSG00000151640	592.085	1.17858	0.119904	9.82932	8.41822e-23	2.73721e-21	DPYSL4	2.26353
8990	ENSG00000151702	74.1384	-3.29091	0.234326	-14.0441	8.36979e-45	1.01356e-42	FLI1	0.102174
8994	ENSG00000151725	271.248	1.96369	0.186098	10.5519	4.97557e-26	1.97638e-24	MLF1IP	3.90059
9001	ENSG00000151778	11.9004	2.08681	0.344318	6.06071	1.35526e-09	1.32991e-08	SERP2	4.24808
9012	ENSG00000151876	89.6603	-1.04227	0.188796	-5.5206	3.3785e-08	2.77349e-07	FBXO4	0.485564
9015	ENSG00000151883	3.45066	-1.23074	0.365596	-3.3664	0.000761557	0.00293147	PARP8	0.426098
9029	ENSG00000152049	173.534	-2.98522	0.207286	-14.4015	5.06621e-47	6.7963e-45	KCNE4	0.126287
9051	ENSG00000152229	36.0496	-1.06542	0.234898	-4.53568	5.74174e-06	3.36733e-05	PSTPIP2	0.477832
9055	ENSG00000152253	58.1072	1.88469	0.290177	6.49495	8.30595e-11	9.47445e-10	SPC25	3.69272
9056	ENSG00000152256	737.698	1.29572	0.0783718	16.533	2.12474e-61	4.49062e-59	PDK1	2.45499
9058	ENSG00000152270	10.7863	-1.74345	0.340241	-5.12415	2.98884e-07	2.13722e-06	PDE3B	0.298655
9062	ENSG00000152315	2.96012	1.3148	0.35848	3.66771	0.00024473	0.00105032	KCNK13	2.48768
9072	ENSG00000152413	723.874	1.38305	0.0882481	15.6723	2.33833e-55	3.96861e-53	HOMER1	2.6082
9106	ENSG00000152661	366.559	-2.72896	0.112523	-24.2525	6.22689e-130	9.96436e-127	GJA1	0.150835
9107	ENSG00000152669	84.1376	-2.0243	0.204319	-9.90755	3.86006e-23	1.27925e-21	CCNO	0.245824
9112	ENSG00000152689	59.4019	1.28351	0.245367	5.23096	1.68627e-07	1.24802e-06	RASGRP3	2.4343
9116	ENSG00000152749	771.277	1.25383	0.0726147	17.2669	8.35353e-67	2.17609e-64	GPR180	2.38474
9120	ENSG00000152778	1544.68	1.30586	0.142638	9.15504	5.43369e-20	1.47196e-18	IFIT5	2.47231
9140	ENSG00000152953	123.644	-2.15968	0.15082	-14.3196	1.65094e-46	2.18852e-44	STK32B	0.223805
9142	ENSG00000152969	68.0249	2.33375	0.203094	11.491	1.46415e-30	8.00584e-29	JAKMIP1	5.04114
9158	ENSG00000153093	156.285	-1.09955	0.151746	-7.246	4.29253e-13	6.29767e-12	ACOXL	0.466662
9167	ENSG00000153162	80.6718	-3.14548	0.214272	-14.6798	8.68057e-49	1.23867e-46	BMP6	0.11301
9199	ENSG00000153487	530.053	1.06479	0.0898151	11.8554	2.01804e-32	1.25236e-30	ING1	2.09187
9206	ENSG00000153563	46.4583	-1.66403	0.237107	-7.01803	2.2501e-12	3.05163e-11	CD8A	0.315558
9210	ENSG00000153707	222.449	1.56083	0.156353	9.98276	1.81355e-23	6.1466e-22	PTPRD	2.95024
9217	ENSG00000153790	113.658	-1.01317	0.141898	-7.14013	9.32439e-13	1.31961e-11	C7orf31	0.495457
9234	ENSG00000153930	15.2034	-2.78963	0.348203	-8.01149	1.13325e-15	2.13706e-14	ANKFN1	0.144623
9238	ENSG00000153956	81.3474	1.0058	0.160237	6.27696	3.45264e-10	3.66238e-09	CACNA2D1	2.00806
9243	ENSG00000153993	1717.92	-2.33663	0.109392	-21.3602	3.13487e-101	2.0656e-98	SEMA3D	0.197972
9258	ENSG00000154122	355.371	-3.51562	0.124121	-28.3242	1.74215e-176	6.50489e-173	ANKH	0.0874368
9261	ENSG00000154133	553.779	-1.74866	0.0881279	-19.8423	1.28489e-87	6.39674e-85	ROBO4	0.297578
9262	ENSG00000154134	352.609	-1.23363	0.114807	-10.7453	6.23739e-27	2.71332e-25	ROBO3	0.425245
9270	ENSG00000154188	36.2558	-1.04652	0.255809	-4.09101	4.29499e-05	0.000214348	ANGPT1	0.484135
9289	ENSG00000154319	32.1754	1.26706	0.255117	4.96659	6.81404e-07	4.61193e-06	FAM167A	2.40671
9301	ENSG00000154451	8.83319	1.73268	0.365234	4.74403	2.09507e-06	1.31584e-05	GBP5	3.32345
9308	ENSG00000154529	25.4073	-1.16849	0.26556	-4.40009	1.08206e-05	6.02273e-05	CNTNAP3B	0.444887
9312	ENSG00000154556	117.76	-2.12427	0.158979	-13.362	1.00883e-40	9.61736e-39	SORBS2	0.229368
9314	ENSG00000154589	44.2049	-1.4024	0.226594	-6.18904	6.05308e-10	6.23481e-09	LY96	0.3783
9318	ENSG00000154639	123.459	-5.67367	0.286324	-19.8156	2.18378e-87	1.06355e-84	CXADR	0.0195909
9319	ENSG00000154640	86.9089	-1.69752	0.177673	-9.55418	1.2457e-21	3.74596e-20	BTG3	0.308316
9322	ENSG00000154646	78.7844	-3.34441	0.212996	-15.7018	1.47026e-55	2.53372e-53	TMPRSS15	0.0984536
9323	ENSG00000154654	20.3508	-2.17101	0.299986	-7.23704	4.58581e-13	6.706e-12	NCAM2	0.222055
9345	ENSG00000154839	85.2449	1.70341	0.205797	8.27713	1.2618e-16	2.60776e-15	SKA1	3.2567
9347	ENSG00000154864	19.7956	2.15965	0.312942	6.90111	5.15969e-12	6.74402e-11	PIEZO2	4.46807
9351	ENSG00000154917	315.773	-3.9027	0.134818	-28.9479	2.98586e-184	1.33785e-180	RAB6B	0.0668604
9366	ENSG00000155066	13.4304	-1.64602	0.329389	-4.99719	5.81707e-07	3.97559e-06	PROM2	0.31952
9428	ENSG00000155760	250.54	-1.75708	0.119158	-14.7458	3.27311e-49	4.76991e-47	FZD7	0.295847
9463	ENSG00000156042	360.277	-1.18615	0.127489	-9.30392	1.35359e-20	3.8483e-19	TTC18	0.439474
9480	ENSG00000156206	3.42477	1.13626	0.370876	3.06372	0.00218606	0.00754146	C15orf26	2.1981
9504	ENSG00000156414	5.50838	1.66369	0.372902	4.46146	8.1402e-06	4.63672e-05	TDRD9	3.16826
9519	ENSG00000156509	60.0383	1.36574	0.232672	5.86979	4.36344e-09	4.04444e-08	FBXO43	2.57708
9527	ENSG00000156587	5080	1.70876	0.200588	8.51877	1.61254e-17	3.56621e-16	UBE2L6	3.2688
9561	ENSG00000156970	667.54	1.71264	0.156867	10.9177	9.48294e-28	4.38033e-26	BUB1B	3.27759
9580	ENSG00000157152	20.408	-1.33218	0.294918	-4.51713	6.26831e-06	3.64183e-05	SYN2	0.397167
9613	ENSG00000157456	181.705	1.45373	0.19295	7.53421	4.91307e-14	7.91853e-13	CCNB2	2.73915
9617	ENSG00000157502	11.4295	-1.33329	0.358655	-3.71746	0.000201234	0.000879831	MUM1L1	0.396863
9624	ENSG00000157557	1979.87	1.37631	0.0620527	22.1796	5.39977e-109	4.17141e-106	ETS2	2.59603
9629	ENSG00000157601	10444.7	2.97935	0.246757	12.074	1.44867e-33	9.51744e-32	MX1	7.88631
9682	ENSG00000158104	10.3854	-1.06221	0.337856	-3.14397	0.00166673	0.00592224	HPD	0.478898
9708	ENSG00000158402	89.0389	1.54015	0.222717	6.91529	4.669e-12	6.13848e-11	CDC25C	2.90825
9736	ENSG00000158560	40.2215	-1.4967	0.245731	-6.09082	1.12333e-09	1.11599e-08	DYNC1I1	0.354363
9750	ENSG00000158715	767.15	1.12325	0.0918449	12.2299	2.15288e-34	1.47947e-32	SLC45A3	2.17837
9755	ENSG00000158764	6.57829	1.1432	0.366281	3.1211	0.00180179	0.00634876	ITLN2	2.2087
9764	ENSG00000158813	10.9852	-1.24317	0.336802	-3.69109	0.000223294	0.00096834	EDA	0.422444
9798	ENSG00000159166	69.1526	1.66332	0.248697	6.68814	2.26029e-11	2.73863e-10	LAD1	3.16744
9802	ENSG00000159182	2944.53	-1.18151	0.129937	-9.093	9.63465e-20	2.5245e-18	PRAC1	0.440889
9814	ENSG00000159217	33.2946	-2.56688	0.276396	-9.28696	1.58765e-20	4.49659e-19	IGF2BP1	0.168769
9815	ENSG00000159224	2.86844	-1.265	0.363576	-3.47932	0.000502679	0.00201603	GIP	0.4161
9820	ENSG00000159251	9.62587	-1.16334	0.340207	-3.41951	0.000627342	0.00245963	ACTC1	0.446477
9826	ENSG00000159307	3.01227	1.16265	0.36784	3.16074	0.00157366	0.00562726	SCUBE1	2.23868
9836	ENSG00000159374	2.83553	-1.06328	0.367002	-2.8972	0.00376508	0.0122864	M1AP	0.478543
9840	ENSG00000159399	4922.04	1.20927	0.0714526	16.9241	2.98668e-64	7.27288e-62	HK2	2.31221
9841	ENSG00000159403	2858.33	1.97828	0.151188	13.0849	4.01689e-39	3.59962e-37	C1R	3.94024
9873	ENSG00000159753	134.917	-1.0003	0.152137	-6.575	4.86531e-11	5.69475e-10	RLTPR	0.499896
9874	ENSG00000159761	14.9642	-1.03463	0.308425	-3.35458	0.000794863	0.00304868	C16orf86	0.48814
9911	ENSG00000160145	119.145	-1.17541	0.160766	-7.3113	2.64561e-13	3.9725e-12	KALRN	0.442757
9915	ENSG00000160180	695.84	-1.00636	0.0910205	-11.0565	2.03981e-28	9.93432e-27	TFF3	0.497799
9917	ENSG00000160182	6714.48	1.51129	0.118064	12.8007	1.62535e-37	1.34365e-35	TFF1	2.85065
9921	ENSG00000160190	595.4	1.55757	0.0807399	19.2913	6.36034e-83	2.63872e-80	SLC37A1	2.94359
10091	ENSG00000161570	17.7102	1.9047	0.340978	5.58598	2.32389e-08	1.94771e-07	CCL5	3.7443
10092	ENSG00000161594	3.54715	-1.36082	0.370281	-3.6751	0.000237754	0.00102372	KLHL10	0.389361
10111	ENSG00000161798	4.87667	1.04549	0.372864	2.80394	0.00504823	0.015873	AQP5	2.06407
10114	ENSG00000161835	6.84383	1.01201	0.359879	2.81209	0.00492213	0.0155267	GRASP	2.01672
10119	ENSG00000161888	119.761	1.88266	0.206821	9.10288	8.79714e-20	2.31317e-18	SPC24	3.68755
10155	ENSG00000162105	834.613	1.23169	0.119256	10.3282	5.2557e-25	1.98221e-23	SHANK2	2.34843
10222	ENSG00000162543	25.7562	1.19532	0.270603	4.41725	9.99655e-06	5.5978e-05	UBXN10	2.28996
10223	ENSG00000162545	5926.73	1.4934	0.0815169	18.3201	5.723e-75	1.85815e-72	CAMK2N1	2.81551
10225	ENSG00000162552	285.036	2.24008	0.159743	14.023	1.12771e-44	1.33673e-42	WNT4	4.72422
10257	ENSG00000162654	327.666	2.68123	0.313255	8.55928	1.13573e-17	2.53345e-16	GBP4	6.41405
10261	ENSG00000162676	13.5576	-1.03275	0.315857	-3.26969	0.00107665	0.00400736	GFI1	0.488777
10269	ENSG00000162711	145.329	1.23562	0.169765	7.27842	3.37744e-13	5.01756e-12	NLRP3	2.35482
10281	ENSG00000162746	136.919	-1.20047	0.182166	-6.58994	4.4e-11	5.17444e-10	FCRLB	0.435135
10297	ENSG00000162814	88.4387	-1.22477	0.156091	-7.84651	4.27767e-15	7.65436e-14	SPATA17	0.427866
10309	ENSG00000162878	206.947	1.44126	0.1728	8.34064	7.38913e-17	1.55144e-15	PKDCC	2.71559
10337	ENSG00000162976	431.113	-1.04772	0.119274	-8.78412	1.57589e-18	3.75982e-17	PQLC3	0.483732
10349	ENSG00000163009	2.22537	1.13619	0.349476	3.25112	0.00114951	0.004251	C2orf48	2.19799
10366	ENSG00000163072	8.6656	1.10088	0.366922	3.00031	0.00269704	0.00910928	NOSTRIN	2.14485
10397	ENSG00000163220	397.662	-2.73532	0.109811	-24.9093	5.90091e-137	1.01691e-133	S100A9	0.150171
10398	ENSG00000163235	2923.11	1.54939	0.0700438	22.1203	2.01721e-108	1.50638e-105	TGFA	2.92693
10405	ENSG00000163283	58.54	2.60227	0.276652	9.40629	5.13971e-21	1.49928e-19	ALPP	6.0724
10406	ENSG00000163285	4.04708	-1.1714	0.372853	-3.14171	0.00167962	0.00595955	GABRG1	0.443992
10427	ENSG00000163362	3029.57	1.33823	0.102937	13.0005	1.21516e-38	1.06341e-36	C1orf106	2.52841
10437	ENSG00000163393	223.209	1.42348	0.142174	10.0123	1.34643e-23	4.64064e-22	SLC22A15	2.68233
10438	ENSG00000163395	15.5216	1.10602	0.307786	3.59346	0.000326318	0.00136517	IGFN1	2.1525
10441	ENSG00000163412	330.373	-1.50806	0.11034	-13.6674	1.59004e-42	1.62656e-40	EIF4E3	0.351584
10465	ENSG00000163499	14.8069	-1.7641	0.317711	-5.55253	2.81563e-08	2.33365e-07	CRYBA2	0.294411
10479	ENSG00000163530	4.6202	-1.33427	0.373028	-3.57686	0.000347751	0.00144459	DPPA2	0.396594
10487	ENSG00000163565	221.645	2.80423	0.198324	14.1396	2.16398e-45	2.66372e-43	IFI16	6.98487
10516	ENSG00000163644	961.422	1.0033	0.111483	8.99955	2.26654e-19	5.74403e-18	PPM1K	2.00458
10542	ENSG00000163734	71.5981	1.1079	0.170927	6.48172	9.06832e-11	1.02917e-09	CXCL3	2.15532
10543	ENSG00000163735	61.1612	-1.05653	0.217393	-4.86001	1.17383e-06	7.67355e-06	CXCL5	0.480786
10546	ENSG00000163739	161.886	1.52403	0.143593	10.6136	2.57765e-26	1.07337e-24	CXCL1	2.87593
10563	ENSG00000163808	293.867	1.59673	0.258104	6.18637	6.15636e-10	6.33246e-09	KIF15	3.02456
10569	ENSG00000163817	27.852	-1.0361	0.263764	-3.92814	8.56062e-05	0.000404351	SLC6A20	0.487644
10572	ENSG00000163823	19.32	2.29074	0.341372	6.71038	1.94124e-11	2.38169e-10	CCR1	4.89306
10576	ENSG00000163840	7792.92	1.703	0.102937	16.5441	1.76661e-61	3.84246e-59	DTX3L	3.25577
10588	ENSG00000163884	51.8812	-1.02509	0.232064	-4.41726	9.99577e-06	5.5978e-05	KLF15	0.491381
10591	ENSG00000163898	85.5185	1.08479	0.162856	6.66106	2.71852e-11	3.26909e-10	LIPH	2.12107
10613	ENSG00000163958	3.10943	-1.02526	0.369042	-2.77816	0.00546685	0.0170481	ZDHHC19	0.491323
10621	ENSG00000164002	7.28552	1.9777	0.369394	5.3539	8.60768e-08	6.64958e-07	EXO5	3.93864
10636	ENSG00000164045	410.507	1.37056	0.111048	12.3421	5.37494e-35	3.79857e-33	CDC25A	2.58571
10645	ENSG00000164061	481.279	1.30304	0.111219	11.716	1.05546e-31	6.28867e-30	BSN	2.46749
10665	ENSG00000164099	64.1208	-1.05485	0.204674	-5.15382	2.55235e-07	1.84155e-06	PRSS12	0.481347
10675	ENSG00000164116	187.855	-2.11539	0.163305	-12.9536	2.24195e-38	1.93924e-36	GUCY1A3	0.230784
10678	ENSG00000164120	5590.98	-1.1119	0.1046	-10.6301	2.15933e-26	9.04214e-25	HPGD	0.462683
10682	ENSG00000164125	92.4909	2.22176	0.192087	11.5664	6.09737e-31	3.40647e-29	FAM198B	4.66462
10686	ENSG00000164136	72.7065	1.19954	0.213424	5.62047	1.90441e-08	1.61915e-07	IL15	2.29667
10709	ENSG00000164199	1089.64	1.21522	0.110927	10.9551	6.28012e-28	2.95575e-26	GPR98	2.32176
10715	ENSG00000164236	23.5658	1.60046	0.290883	5.50206	3.75381e-08	3.06029e-07	ANKRD33B	3.03239
10725	ENSG00000164266	96.8294	1.88792	0.166259	11.3553	6.98027e-30	3.65371e-28	SPINK1	3.70102
10727	ENSG00000164283	142.837	-2.27982	0.188064	-12.1226	8.02148e-34	5.3325e-32	ESM1	0.205923
10740	ENSG00000164307	1893.5	1.24916	0.0917275	13.6181	3.1239e-42	3.13833e-40	ERAP1	2.37703
10753	ENSG00000164342	111.937	2.77129	0.263882	10.502	8.45711e-26	3.32394e-24	TLR3	6.82718
10762	ENSG00000164398	30.5935	-3.64832	0.314537	-11.599	4.1678e-31	2.38192e-29	ACSL6	0.0797529
10764	ENSG00000164400	17.6696	1.95714	0.322192	6.07446	1.24402e-09	1.22991e-08	CSF2	3.88292
10783	ENSG00000164484	88.9665	-3.48374	0.210971	-16.5129	2.96381e-61	6.09157e-59	TMEM200A	0.0893904
10787	ENSG00000164509	15.5761	-1.47606	0.322712	-4.57394	4.78647e-06	2.83981e-05	IL31RA	0.359468
10791	ENSG00000164532	6.08883	-1.45547	0.37018	-3.9318	8.43117e-05	0.000398741	TBX20	0.364636
10804	ENSG00000164604	6.52337	-1.79329	0.371809	-4.82314	1.41316e-06	9.12945e-06	GPR85	0.288514
10807	ENSG00000164611	319.324	1.07448	0.173284	6.20073	5.62029e-10	5.82115e-09	PTTG1	2.10597
10812	ENSG00000164626	19.1137	-3.43174	0.343982	-9.97652	1.93125e-23	6.51592e-22	KCNK5	0.0926707
10815	ENSG00000164638	56.778	-1.72725	0.201816	-8.55851	1.1434e-17	2.54627e-16	SLC29A4	0.302028
10816	ENSG00000164647	405.445	-1.11354	0.103026	-10.8083	3.1437e-27	1.40016e-25	STEAP1	0.46216
10837	ENSG00000164742	39.4067	-2.0242	0.253441	-7.98687	1.38407e-15	2.59042e-14	ADCY1	0.245842
10924	ENSG00000165118	261.294	-2.30148	0.123917	-18.5728	5.3353e-77	1.89725e-74	C9orf64	0.202855
10932	ENSG00000165140	367.594	-1.45995	0.113101	-12.9084	4.03585e-38	3.42481e-36	FBP1	0.363506
10937	ENSG00000165171	50.209	-1.38916	0.229884	-6.04287	1.514e-09	1.47921e-08	WBSCR27	0.381788
10956	ENSG00000165244	470.317	1.33273	0.167659	7.94901	1.88006e-15	3.48091e-14	ZNF367	2.51878
10961	ENSG00000165272	397.576	-2.3678	0.168342	-14.0654	6.19874e-45	7.5473e-43	AQP3	0.193741
10968	ENSG00000165304	407.061	1.10807	0.162657	6.8123	9.60499e-12	1.22331e-10	MELK	2.15556
10999	ENSG00000165480	153.761	1.96759	0.210076	9.36609	7.52675e-21	2.17016e-19	SKA3	3.91115
11001	ENSG00000165490	458.666	1.29758	0.159761	8.12201	4.58519e-16	8.98704e-15	C11orf82	2.45817
11029	ENSG00000165617	153.626	-1.5658	0.156664	-9.99464	1.60864e-23	5.51045e-22	DACT1	0.337791
11040	ENSG00000165659	77.7713	-3.73789	0.232058	-16.1076	2.25748e-58	4.28595e-56	DACH1	0.0749519
11052	ENSG00000165695	47.4894	-1.25668	0.215627	-5.82804	5.60831e-09	5.11992e-08	AK8	0.418505
11072	ENSG00000165801	425.876	-1.18187	0.117093	-10.0934	5.90687e-24	2.08396e-22	ARHGEF40	0.440778
11097	ENSG00000165905	405.043	1.20354	0.100238	12.0068	3.27114e-33	2.09981e-31	GYLTL1B	2.30304
11109	ENSG00000165949	1025.44	2.75562	0.315619	8.73083	2.52815e-18	5.94315e-17	IFI27	6.75342
11133	ENSG00000166105	14.2634	-3.10312	0.357275	-8.68553	3.76981e-18	8.73371e-17	GLB1L3	0.116377
11145	ENSG00000166145	2543.25	1.51959	0.064797	23.4515	1.2755e-121	1.50395e-118	SPINT1	2.86709
11148	ENSG00000166157	67.5914	2.75536	0.214859	12.8241	1.20219e-37	9.9751e-36	TPTE	6.75222
11164	ENSG00000166206	197.73	1.59386	0.137539	11.5884	4.71673e-31	2.66841e-29	GABRB3	3.01856
11173	ENSG00000166257	46.2986	-2.20141	0.228553	-9.63195	5.86042e-22	1.79359e-20	SCN3B	0.217425
11183	ENSG00000166278	38.398	-1.12018	0.239553	-4.67613	2.92345e-06	1.79534e-05	C2	0.460036
11201	ENSG00000166349	61.0285	-1.16534	0.182012	-6.40254	1.52809e-10	1.68889e-09	RAG1	0.44586
11206	ENSG00000166387	93.8578	-2.03454	0.167337	-12.1583	5.18331e-34	3.46632e-32	PPFIBP2	0.244087
11215	ENSG00000166415	6.92813	-1.04637	0.357582	-2.92623	0.00343096	0.0113035	WDR72	0.484186
11216	ENSG00000166426	81.8203	-1.99432	0.188807	-10.5627	4.43488e-26	1.7788e-24	CRABP1	0.250986
11218	ENSG00000166432	122.793	-2.88479	0.208085	-13.8635	1.05412e-43	1.19875e-41	ZMAT1	0.135392
11249	ENSG00000166532	49.9316	-2.73027	0.239521	-11.3989	4.23625e-30	2.23305e-28	RIMKLB	0.150698
11278	ENSG00000166704	136.049	-3.99121	0.202953	-19.6657	4.24101e-86	1.9794e-83	ZNF606	0.0628819
11283	ENSG00000166741	5875.98	-1.36408	0.061076	-22.3341	1.72529e-110	1.43154e-107	NNMT	0.388483
11299	ENSG00000166803	157.467	1.18379	0.198194	5.97285	2.33137e-09	2.23204e-08	KIAA0101	2.27172
11315	ENSG00000166851	329.328	2.01394	0.176725	11.3959	4.38309e-30	2.30503e-28	PLK1	4.03883
11389	ENSG00000167157	4.91301	1.24039	0.373253	3.32319	0.000889933	0.00337346	PRRX2	2.36262
11418	ENSG00000167306	307.681	2.29817	0.116116	19.792	3.48765e-87	1.66242e-84	MYO5B	4.91832
11423	ENSG00000167332	3.23474	-1.38501	0.367484	-3.76889	0.000163973	0.000731044	OR51E2	0.382888
11450	ENSG00000167513	304.043	1.3425	0.16293	8.23972	1.72612e-16	3.51554e-15	CDT1	2.53591
11451	ENSG00000167515	1645.14	-1.05902	0.0722948	-14.6487	1.37378e-48	1.9479e-46	TRAPPC2L	0.479957
11473	ENSG00000167588	10.1904	-1.38411	0.339103	-4.08168	4.47111e-05	0.000222443	GPD1	0.383125
11525	ENSG00000167757	55.4712	-1.36968	0.252383	-5.42699	5.73127e-08	4.55149e-07	KLK11	0.386977
11529	ENSG00000167767	1402.59	2.33997	0.108045	21.6573	5.18327e-104	3.51881e-101	KRT80	5.06291
11530	ENSG00000167769	14.5989	-1.80151	0.320383	-5.62298	1.87696e-08	1.59702e-07	ACER1	0.286875
11559	ENSG00000167900	1141.67	1.92176	0.148771	12.9176	3.58295e-38	3.0637e-36	TK1	3.78885
11574	ENSG00000167971	70.9131	2.00213	0.195738	10.2286	1.47608e-24	5.43892e-23	CASKIN1	4.00592
11586	ENSG00000167996	13136.2	1.23524	0.295379	4.18187	2.89119e-05	0.000150003	FTH1	2.3542
11594	ENSG00000168016	1454.44	1.68177	0.253765	6.62726	3.41984e-11	4.07308e-10	TRANK1	3.20821
11604	ENSG00000168062	255.501	2.16334	0.320344	6.75318	1.4464e-11	1.80421e-10	BATF2	4.47952
11611	ENSG00000168078	313.27	1.7181	0.265643	6.4677	9.95039e-11	1.12245e-09	PBK	3.29003
11651	ENSG00000168274	239.884	-1.04077	0.127847	-8.14075	3.92853e-16	7.78168e-15	HIST1H2AE	0.486069
11665	ENSG00000168309	8.70845	-1.19951	0.345202	-3.4748	0.000511239	0.00204596	FAM107A	0.435424
11677	ENSG00000168389	36.3326	1.33639	0.232265	5.75372	8.73019e-09	7.76121e-08	MFSD2A	2.52518
11679	ENSG00000168394	2927.51	1.93599	0.154299	12.547	4.12825e-36	3.1245e-34	TAP1	3.82642
11692	ENSG00000168447	27.0423	1.93948	0.280062	6.9252	4.35364e-12	5.75426e-11	SCNN1B	3.83568
11693	ENSG00000168453	2011.19	1.01539	0.131538	7.71936	1.16911e-14	2.02408e-13	HR	2.02144
11697	ENSG00000168477	1471.86	1.06958	0.25711	4.16	3.18252e-05	0.000163452	TNXB	2.09882
11705	ENSG00000168496	1458.77	1.18587	0.120246	9.86199	6.08332e-23	1.99831e-21	FEN1	2.275
11712	ENSG00000168528	925.102	1.13242	0.0876742	12.9162	3.64602e-38	3.10578e-36	SERINC2	2.19226
11715	ENSG00000168542	364.873	-1.35305	0.127546	-10.6083	2.72627e-26	1.12688e-24	COL3A1	0.391463
11735	ENSG00000168675	30.0753	2.53359	0.278719	9.09014	9.8916e-20	2.57676e-18	LDLRAD4	5.79012
11738	ENSG00000168685	778.647	3.02438	0.120963	25.0026	5.7269e-138	1.06917e-134	IL7R	8.13634
11740	ENSG00000168702	26.1681	-1.81351	0.272218	-6.66198	2.7016e-11	3.25222e-10	LRP1B	0.284498
11747	ENSG00000168748	27.7849	-1.66818	0.267611	-6.23358	4.5588e-10	4.77247e-09	CA7	0.31465
11753	ENSG00000168772	5.40231	-1.42412	0.370755	-3.84112	0.000122472	0.00056178	CXXC4	0.372648
11800	ENSG00000168961	15.6063	2.3241	0.352684	6.58976	4.40549e-11	5.17818e-10	LGALS9	5.00755
11819	ENSG00000169062	232.448	1.01073	0.115963	8.71599	2.88216e-18	6.73296e-17	UPF3A	2.01494
11823	ENSG00000169083	11.3533	-2.19965	0.362502	-6.06795	1.29553e-09	1.27633e-08	AR	0.217691
11827	ENSG00000169116	228.813	-1.91525	0.122113	-15.6842	1.93937e-55	3.31661e-53	PARM1	0.265125
11831	ENSG00000169129	21.8827	-1.43793	0.277048	-5.19017	2.10104e-07	1.53622e-06	AFAP1L2	0.369097
11841	ENSG00000169184	38.2631	2.10659	0.281231	7.4906	6.85587e-14	1.09008e-12	MN1	4.30673
11861	ENSG00000169245	12.4693	2.30744	0.360974	6.39224	1.63471e-10	1.79786e-09	CXCL10	4.95003
11864	ENSG00000169248	17.8364	1.9024	0.330308	5.75948	8.43751e-09	7.51892e-08	CXCL11	3.73835
11869	ENSG00000169255	3741.11	-1.2385	0.0769305	-16.0989	2.59671e-58	4.88857e-56	B3GALNT1	0.423814
11876	ENSG00000169302	534.779	1.10162	0.254536	4.32797	1.50488e-05	8.17108e-05	STK32A	2.14596
11893	ENSG00000169429	234.11	2.18701	0.14592	14.9877	8.83702e-51	1.34677e-48	IL8	4.5536
11895	ENSG00000169435	257.738	-1.19874	0.288443	-4.15591	3.24001e-05	0.000166101	RASSF6	0.435655
11904	ENSG00000169507	7.02005	-2.14747	0.370038	-5.80337	6.49943e-09	5.88786e-08	SLC38A11	0.225708
11910	ENSG00000169554	17.1163	-1.72621	0.325805	-5.2983	1.16886e-07	8.88261e-07	ZEB2	0.302244
11921	ENSG00000169607	291.869	1.98248	0.270387	7.33201	2.26721e-13	3.4296e-12	CKAP2L	3.95173
11933	ENSG00000169679	708.652	1.66496	0.161092	10.3354	4.87387e-25	1.85381e-23	BUB1	3.17104
11947	ENSG00000169744	2.3783	-1.22407	0.352398	-3.47353	0.000513657	0.00205527	LDB2	0.428074
11952	ENSG00000169760	6.82693	-2.02973	0.371978	-5.45658	4.85398e-08	3.89205e-07	NLGN1	0.244902
11987	ENSG00000169946	15.1243	-1.52144	0.321524	-4.73197	2.22347e-06	1.39024e-05	ZFPM2	0.348337
12002	ENSG00000170006	110.397	-1.50456	0.152598	-9.85965	6.22662e-23	2.04239e-21	TMEM154	0.352437
12009	ENSG00000170044	49.8022	-1.17	0.202162	-5.78747	7.14561e-09	6.4368e-08	ZPLD1	0.44442
12028	ENSG00000170161	56.2	-1.10667	0.213772	-5.17687	2.25634e-07	1.64013e-06	RP11-262H14.4	0.464364
12059	ENSG00000170312	1088.85	2.06272	0.231803	8.89859	5.65596e-19	1.38785e-17	CDK1	4.17773
12062	ENSG00000170323	259.794	-1.21661	0.132969	-9.14963	5.71263e-20	1.54007e-18	FABP4	0.430291
12071	ENSG00000170369	19.1114	2.7581	0.325694	8.46837	2.4884e-17	5.40191e-16	CST2	6.76504
12072	ENSG00000170373	293.775	2.73586	0.142823	19.1556	8.68492e-82	3.47443e-79	CST1	6.66156
12075	ENSG00000170381	18.4276	-2.07386	0.318095	-6.51961	7.04923e-11	8.09866e-10	SEMA3E	0.237524
12076	ENSG00000170382	47.9244	1.09044	0.21246	5.13246	2.85975e-07	2.04687e-06	LRRN2	2.12939
12083	ENSG00000170421	8879.05	1.06274	0.0868366	12.2384	1.93863e-34	1.33634e-32	KRT8	2.08889
12092	ENSG00000170454	151.886	1.54934	0.135352	11.4467	2.44217e-30	1.30577e-28	KRT75	2.92682
12102	ENSG00000170477	95.3688	1.68438	0.17422	9.6681	4.11941e-22	1.27645e-20	KRT4	3.21402
12106	ENSG00000170498	7.72472	1.0835	0.366543	2.95599	0.00311671	0.0103688	KISS1	2.11916
12111	ENSG00000170516	27.2952	-3.48389	0.318642	-10.9335	7.967e-28	3.703e-26	COX7B2	0.0893809
12113	ENSG00000170523	11.1339	1.47846	0.337635	4.37889	1.19286e-05	6.60167e-05	KRT83	2.78652
12117	ENSG00000170542	9.09913	-1.68313	0.350006	-4.80887	1.51789e-06	9.75861e-06	SERPINB9	0.311405
12124	ENSG00000170581	7163.8	1.43115	0.14285	10.0185	1.26356e-23	4.36846e-22	STAT2	2.69661
12147	ENSG00000170689	536.783	-2.83958	0.127035	-22.3526	1.13839e-110	1.02013e-107	HOXB9	0.139702
12157	ENSG00000170786	55.7922	3.15426	0.248004	12.7186	4.66077e-37	3.79692e-35	SDR16C5	8.90282
12189	ENSG00000170927	152.402	2.10569	0.148054	14.2224	6.65176e-46	8.56433e-44	PKHD1	4.30404
12197	ENSG00000170956	2.04409	1.01387	0.340113	2.98096	0.00287342	0.00964683	CEACAM3	2.01931
12201	ENSG00000170965	49.7529	-2.05536	0.215193	-9.55124	1.28153e-21	3.84853e-20	PLAC1	0.240588
12202	ENSG00000170989	16.5062	-2.29188	0.337509	-6.79058	1.11686e-11	1.41123e-10	S1PR1	0.204209
12215	ENSG00000171094	86.596	-2.21075	0.201525	-10.9701	5.32133e-28	2.52038e-26	ALK	0.216022
12248	ENSG00000171208	311.938	-1.4554	0.119198	-12.2099	2.75224e-34	1.87411e-32	NETO2	0.364655
12251	ENSG00000171219	211.012	1.11074	0.164855	6.73768	1.60932e-11	1.99521e-10	CDC42BPG	2.15957
12258	ENSG00000171241	298.764	1.92313	0.179093	10.7382	6.73526e-27	2.92423e-25	SHCBP1	3.79246
12273	ENSG00000171320	112.644	2.44404	0.215811	11.3249	9.87954e-30	5.15924e-28	ESCO2	5.44164
12281	ENSG00000171388	677.855	1.29449	0.125296	10.3315	5.07754e-25	1.92474e-23	APLN	2.4529
12285	ENSG00000171408	6.25967	-1.28738	0.370324	-3.47636	0.000508277	0.00203556	PDE7B	0.409694
12324	ENSG00000171533	98.4816	-1.33991	0.174536	-7.67698	1.62887e-14	2.76033e-13	MAP6	0.395045
12367	ENSG00000171786	10.5922	1.02761	0.348955	2.94482	0.00323147	0.0107124	NHLH1	2.03864
12377	ENSG00000171812	27.1427	-1.3173	0.260968	-5.04775	4.47045e-07	3.11707e-06	COL8A2	0.401285
12384	ENSG00000171827	9.23463	1.62421	0.35291	4.60232	4.17809e-06	2.50071e-05	ZNF570	3.08273
12387	ENSG00000171848	1267.35	2.91516	0.26826	10.8669	1.65719e-27	7.5154e-26	RRM2	7.54309
12389	ENSG00000171855	6.15178	1.7238	0.372344	4.62961	3.66362e-06	2.21289e-05	IFNB1	3.30306
12469	ENSG00000172296	2323.96	-1.22256	0.241042	-5.07196	3.93732e-07	2.7686e-06	SPTLC3	0.428523
12481	ENSG00000172349	5.29477	1.74596	0.373008	4.68076	2.8581e-06	1.75859e-05	IL16	3.35419
12491	ENSG00000172380	8629.09	-1.01695	0.0815262	-12.4739	1.03588e-35	7.58395e-34	GNG12	0.494159
12494	ENSG00000172403	13.8849	1.04725	0.327119	3.20142	0.0013675	0.00496695	SYNPO2	2.06658
12539	ENSG00000172687	25.2962	2.17675	0.287077	7.58244	3.39116e-14	5.56166e-13	ZNF738	4.52133
12567	ENSG00000172817	4.01497	-1.73904	0.370353	-4.69564	2.65777e-06	1.64073e-05	CYP7B1	0.299569
12570	ENSG00000172824	27.1563	-3.33665	0.315637	-10.5712	4.0547e-26	1.63377e-24	CES4A	0.098985
12590	ENSG00000172936	3239.4	1.03785	0.103851	9.99361	1.62554e-23	5.55984e-22	MYD88	2.05317
12600	ENSG00000172971	9.19375	1.65306	0.353882	4.67124	2.99391e-06	1.83259e-05	UNC93B3	3.14501
12616	ENSG00000173068	459.666	-1.09997	0.0979004	-11.2356	2.72583e-29	1.40383e-27	BNC2	0.466526
12638	ENSG00000173193	11392.2	2.01518	0.136662	14.7457	3.27887e-49	4.76991e-47	PARP14	4.0423
12678	ENSG00000173404	1.92781	-1.07762	0.343349	-3.13854	0.00169793	0.00601689	INSM1	0.473811
12683	ENSG00000173432	2.82733	-1.05181	0.361203	-2.91195	0.00359177	0.01179	SAA1	0.482364
12729	ENSG00000173702	3.53175	1.03349	0.372091	2.77751	0.00547774	0.017075	MUC13	2.04696
12761	ENSG00000173894	1942.28	1.5937	0.0964647	16.5211	2.58802e-61	5.36846e-59	CBX2	3.01822
12762	ENSG00000173898	5522.71	1.06775	0.0779771	13.6931	1.11592e-42	1.15741e-40	SPTBN2	2.09616
12766	ENSG00000173917	6.65327	-1.53101	0.365117	-4.19319	2.75058e-05	0.000143239	HOXB2	0.346036
12772	ENSG00000173947	46.8756	-1.01711	0.212662	-4.78276	1.72909e-06	1.0986e-05	PIFO	0.494106
12789	ENSG00000174080	457.741	-5.07912	0.157729	-32.2016	1.67657e-227	1.25201e-223	CTSF	0.0295824
12836	ENSG00000174371	285.489	1.75073	0.192117	9.11283	8.02638e-20	2.12547e-18	EXO1	3.36528
12839	ENSG00000174403	55.8062	-2.112	0.210765	-10.0206	1.23693e-23	4.2833e-22	C20orf166-AS1	0.231326
12882	ENSG00000174607	425.387	-2.14569	0.110105	-19.4877	1.39727e-84	6.0198e-82	UGT8	0.225987
12915	ENSG00000174827	60.9259	1.93213	0.212081	9.11036	8.21108e-20	2.17182e-18	PDZK1	3.81619
12922	ENSG00000174871	58.5204	1.09989	0.255783	4.30007	1.70742e-05	9.19945e-05	CNIH2	2.14338
12953	ENSG00000175063	620.957	1.57117	0.1576	9.96931	2.07663e-23	6.97492e-22	UBE2C	2.97145
12970	ENSG00000175161	492.701	-1.79574	0.0948026	-18.9419	5.15136e-80	1.92343e-77	CADM2	0.288024
12992	ENSG00000175274	1454.26	1.49363	0.0712857	20.9527	1.77198e-97	1.01789e-94	TP53I11	2.81596
12998	ENSG00000175305	227.752	1.04956	0.163339	6.42569	1.31273e-10	1.46241e-09	CCNE2	2.0699
13045	ENSG00000175564	49.5497	1.16131	0.207681	5.59178	2.24754e-08	1.88937e-07	UCP3	2.2366
13051	ENSG00000175591	1200.91	1.23037	0.135326	9.09189	9.73317e-20	2.54437e-18	P2RY2	2.34628
13055	ENSG00000175602	1573	1.05485	0.296337	3.55961	0.000371402	0.0015312	CCDC85B	2.0775
13060	ENSG00000175643	183.14	1.32592	0.168602	7.8642	3.7145e-15	6.68939e-14	RMI2	2.50693
13064	ENSG00000175697	71.8755	-1.25147	0.19502	-6.41714	1.38857e-10	1.54229e-09	GPR156	0.42002
13071	ENSG00000175730	36.4402	1.0929	0.229367	4.76486	1.88981e-06	1.19126e-05	BAK1P1	2.13303
13101	ENSG00000175894	744.783	1.46583	0.0938261	15.6229	5.08777e-55	8.50607e-53	TSPEAR	2.76223
13145	ENSG00000176153	29.3472	1.85001	0.27163	6.81077	9.70766e-12	1.23498e-10	GPX2	3.60503
13211	ENSG00000176593	34.0399	-3.21382	0.294469	-10.914	9.88534e-28	4.55682e-26	CTD-2368P22.1	0.107781
13219	ENSG00000176641	44.2116	-1.53857	0.241157	-6.37996	1.77135e-10	1.93768e-09	RNF152	0.344225
13222	ENSG00000176678	497.204	-1.08998	0.087199	-12.4999	7.47608e-36	5.52761e-34	FOXL1	0.469769
13245	ENSG00000176826	70.9062	-1.2323	0.187732	-6.56413	5.23368e-11	6.1036e-10	FKBP9L	0.42564
13248	ENSG00000176845	31.4537	2.14313	0.260915	8.21391	2.14092e-16	4.3249e-15	METRNL	4.4172
13255	ENSG00000176890	777.941	1.90845	0.145573	13.11	2.88626e-39	2.6073e-37	TYMS	3.75407
13279	ENSG00000177025	13.8343	-3.00966	0.35317	-8.52185	1.57026e-17	3.47615e-16	C19orf18	0.124166
13343	ENSG00000177409	1382.1	2.64578	0.279738	9.45808	3.13654e-21	9.30702e-20	SAMD9L	6.25836
13357	ENSG00000177464	309.909	-1.61742	0.124017	-13.0419	7.06628e-39	6.25715e-37	GPR4	0.325917
13376	ENSG00000177602	118.05	1.12984	0.170769	6.6162	3.68546e-11	4.36162e-10	GSG2	2.18835
13379	ENSG00000177614	15.9754	-2.11963	0.325958	-6.50275	7.88654e-11	9.02361e-10	PGBD5	0.230107
13395	ENSG00000177694	144.194	-1.54126	0.160637	-9.59466	8.41974e-22	2.55939e-20	NAALADL2	0.343586
13422	ENSG00000177853	8.7285	-2.65504	0.368934	-7.19652	6.17675e-13	8.91036e-12	ZNF518A	0.158764
13427	ENSG00000177879	6170.53	1.32306	0.0883649	14.9727	1.10673e-50	1.67528e-48	AP3S1	2.50197
13452	ENSG00000178038	1012.71	1.13738	0.101755	11.1776	5.24975e-29	2.67296e-27	ALS2CL	2.19981
13531	ENSG00000178585	1530.47	-1.2623	0.0686974	-18.3748	2.09027e-75	6.98932e-73	CTNNBIP1	0.416878
13533	ENSG00000178597	4.17	1.34666	0.372731	3.61296	0.000302718	0.00127462	PSAPL1	2.54323
13543	ENSG00000178685	6920.2	2.13355	0.268594	7.94339	1.96723e-15	3.63929e-14	PARP10	4.38795
13550	ENSG00000178718	185.33	-1.02105	0.136594	-7.47508	7.71574e-14	1.22073e-12	RPP25	0.492757
13558	ENSG00000178752	61.4794	1.02271	0.202246	5.05675	4.26454e-07	2.98558e-06	FAM132B	2.03173
13602	ENSG00000178999	129.433	1.92112	0.225718	8.51114	1.72237e-17	3.79039e-16	AURKB	3.78716
13623	ENSG00000179088	9.37862	-1.57701	0.349127	-4.517	6.27213e-06	3.6431e-05	C12orf42	0.335177
13661	ENSG00000179294	628.617	1.05591	0.0831656	12.6965	6.18653e-37	5.0035e-35	C17orf96	2.07903
13686	ENSG00000179431	968.489	1.79159	0.110948	16.148	1.17257e-58	2.24522e-56	FJX1	3.46196
13688	ENSG00000179455	20.0774	1.55901	0.296584	5.25655	1.46782e-07	1.09626e-06	MKRN3	2.94652
13699	ENSG00000179542	97.6735	-1.45549	0.16366	-8.89335	5.92923e-19	1.44884e-17	SLITRK4	0.364632
13718	ENSG00000179674	30.9185	1.57403	0.255273	6.16609	7.00011e-10	7.14132e-09	ARL14	2.97736
13722	ENSG00000179750	168.955	1.44205	0.224259	6.4303	1.27352e-10	1.42085e-09	APOBEC3B	2.71708
13735	ENSG00000179846	24.3625	-1.02576	0.280406	-3.65812	0.000254072	0.00108729	NKPD1	0.491152
13740	ENSG00000179873	22.3036	-1.44967	0.296401	-4.8909	1.00376e-06	6.63926e-06	NLRP11	0.366106
13747	ENSG00000179913	794.772	1.75001	0.110997	15.7663	5.30583e-56	9.58602e-54	B3GNT3	3.3636
13748	ENSG00000179914	24.5287	1.10528	0.262333	4.21328	2.51692e-05	0.000132022	ITLN1	2.15141
13774	ENSG00000180044	17.7551	-1.01479	0.309368	-3.2802	0.00103733	0.00387644	C3orf80	0.4949
13787	ENSG00000180155	26.1009	-3.22801	0.311368	-10.3672	3.49691e-25	1.3346e-23	LYNX1	0.106727
13829	ENSG00000180422	9.27724	-1.70237	0.350775	-4.85317	1.21506e-06	7.93152e-06	LINC00304	0.307281
13845	ENSG00000180535	31.5449	1.51543	0.279006	5.43155	5.58681e-08	4.44307e-07	BHLHA15	2.85884
13848	ENSG00000180543	2594.67	-1.42841	0.059932	-23.8338	1.49107e-125	1.96497e-122	TSPYL5	0.371541
13876	ENSG00000180747	32.7502	1.19673	0.240715	4.97159	6.64074e-07	4.50144e-06	CTD-2547E10.2	2.2922
13885	ENSG00000180777	18.2801	1.49133	0.302933	4.92297	8.5242e-07	5.69203e-06	ANKRD30B	2.81148
13923	ENSG00000181007	11.7343	-2.36507	0.346306	-6.82943	8.5255e-12	1.09016e-10	ZFP82	0.194108
13945	ENSG00000181126	140.433	1.71228	0.158954	10.7721	4.6609e-27	2.05547e-25	HLA-V	3.27678
13969	ENSG00000181333	106.697	1.05296	0.233297	4.51338	6.38026e-06	3.70303e-05	HEPHL1	2.07478
13976	ENSG00000181381	1643.11	2.22625	0.159066	13.9958	1.65371e-44	1.94989e-42	DDX60L	4.67916
13983	ENSG00000181444	390.099	1.10266	0.161338	6.83449	8.22974e-12	1.05657e-10	ZNF467	2.14751
13995	ENSG00000181544	101.644	1.43978	0.19059	7.55434	4.2098e-14	6.82927e-13	FANCB	2.7128
14005	ENSG00000181634	117.074	1.63411	0.211157	7.73887	1.00307e-14	1.74742e-13	TNFSF15	3.10396
14051	ENSG00000182010	485.387	1.08803	0.146461	7.42879	1.09593e-13	1.70619e-12	RTKN2	2.12583
14056	ENSG00000182040	12.4282	1.77164	0.335022	5.28815	1.23563e-07	9.3551e-07	USH1G	3.41443
14067	ENSG00000182111	7.63856	-2.42631	0.371923	-6.52369	6.85995e-11	7.90353e-10	ZNF716	0.186041
14079	ENSG00000182168	29.9366	-1.29097	0.253874	-5.08506	3.67508e-07	2.59235e-06	UNC5C	0.408677
14083	ENSG00000182179	378.483	2.63831	0.346887	7.60567	2.8344e-14	4.70016e-13	UBA7	6.22602
14106	ENSG00000182272	1896.94	1.65952	0.139088	11.9315	8.11455e-33	5.07794e-31	B4GALNT4	3.15911
14129	ENSG00000182393	7.0871	1.53714	0.370088	4.15346	3.27487e-05	0.000167543	IFNL1	2.90219
14140	ENSG00000182481	2596.41	1.03099	0.0764518	13.4855	1.90485e-41	1.86351e-39	KPNA2	2.04342
14189	ENSG00000182742	17.8925	-1.90712	0.30714	-6.20927	5.32318e-10	5.52364e-09	HOXB4	0.266625
14205	ENSG00000182836	2736.45	-2.15471	0.0897971	-23.9953	3.11354e-127	4.35954e-124	PLCXD3	0.224578
14224	ENSG00000182912	181.383	1.54489	0.168731	9.15592	5.38946e-20	1.46352e-18	C21orf90	2.91782
14271	ENSG00000183114	35.1247	2.75493	0.276729	9.95534	2.39015e-23	8.01594e-22	FAM43B	6.75022
14273	ENSG00000183128	33.5383	1.06961	0.237927	4.49554	6.93929e-06	4.00363e-05	CALHM3	2.09887
14293	ENSG00000183242	51.2467	1.61879	0.211875	7.64031	2.16696e-14	3.64462e-13	WT1-AS	3.07117
14296	ENSG00000183250	529.931	-1.34359	0.0932337	-14.411	4.41124e-47	5.95331e-45	C21orf67	0.394038
14315	ENSG00000183346	5.25406	-1.0124	0.372091	-2.72084	0.00651158	0.0198799	C10orf107	0.49572
14333	ENSG00000183473	5.26324	1.52053	0.371889	4.08866	4.33863e-05	0.000216188	SSTR3	2.86896
14339	ENSG00000183486	2571.29	4.19662	0.311606	13.4677	2.42361e-41	2.35048e-39	MX2	18.3361
14361	ENSG00000183580	24.5227	-3.60387	0.335906	-10.7288	7.4561e-27	3.23093e-25	FBXL7	0.0822484
14389	ENSG00000183690	23.3832	-1.3915	0.277425	-5.01578	5.28183e-07	3.63195e-06	EFHC2	0.381167
14392	ENSG00000183709	5.4634	1.80708	0.373098	4.84346	1.27596e-06	8.30967e-06	IFNL2	3.49934
14402	ENSG00000183760	188.674	-1.1612	0.127095	-9.13649	6.4512e-20	1.73085e-18	PAPL	0.447141
14412	ENSG00000183784	6.43434	-1.65382	0.370698	-4.46136	8.14414e-06	4.63672e-05	C9orf66	0.317798
14430	ENSG00000183856	336.721	2.3297	0.310916	7.49303	6.73034e-14	1.07317e-12	IQGAP3	5.02701
14447	ENSG00000183971	56.5032	3.23892	0.29079	11.1383	8.16401e-29	4.09168e-27	NPW	9.44085
14453	ENSG00000184012	2532.51	2.06742	0.0606666	34.0784	1.54265e-254	1.728e-250	TMPRSS2	4.19136
14500	ENSG00000184261	3.09134	-1.09751	0.367953	-2.98275	0.00285668	0.00960068	KCNK12	0.467321
14502	ENSG00000184271	186.446	-2.02511	0.140085	-14.4563	2.28917e-47	3.1271e-45	POU6F1	0.245687
14507	ENSG00000184292	131.191	-5.41022	0.266737	-20.283	1.81678e-91	9.25031e-89	TACSTD2	0.0235159
14521	ENSG00000184363	1438.22	1.07959	0.110295	9.78824	1.2648e-22	4.05951e-21	PKP3	2.11344
14531	ENSG00000184408	54.8706	-2.20304	0.216393	-10.1808	2.4169e-24	8.8042e-23	KCND2	0.21718
14541	ENSG00000184454	3.05449	-1.23787	0.361381	-3.42539	0.000613914	0.00241502	NCMAP	0.423998
14551	ENSG00000184497	744.075	1.59113	0.115695	13.7528	4.90038e-43	5.22777e-41	TMEM255B	3.01285
14552	ENSG00000184500	894.692	-1.02145	0.0792977	-12.8812	5.74516e-38	4.83867e-36	PROS1	0.492622
14556	ENSG00000184515	25.1988	-1.70876	0.267791	-6.38094	1.76006e-10	1.92626e-09	BEX5	0.305924
14565	ENSG00000184564	593.99	1.32978	0.157653	8.43486	3.31605e-17	7.13636e-16	SLITRK6	2.51365
14570	ENSG00000184588	22.3323	-1.31671	0.288861	-4.55829	5.15728e-06	3.04771e-05	PDE4B	0.401449
14585	ENSG00000184661	204.709	1.09968	0.178839	6.14899	7.79778e-10	7.91185e-09	CDCA2	2.14307
14610	ENSG00000184828	30.3742	1.84122	0.256462	7.17931	7.00633e-13	1.0036e-11	ZBTB7C	3.58312
14616	ENSG00000184860	86.6166	-1.89952	0.175042	-10.8518	1.95492e-27	8.82985e-26	SDR42E1	0.268033
14627	ENSG00000184916	1008.52	1.25185	0.135671	9.22712	2.77998e-20	7.72705e-19	JAG2	2.38147
14633	ENSG00000184937	132.328	1.33721	0.159679	8.37435	5.55298e-17	1.17918e-15	WT1	2.52662
14636	ENSG00000184956	25.2513	-1.36426	0.296483	-4.60146	4.19546e-06	2.50977e-05	MUC6	0.388435
14638	ENSG00000184979	445.549	2.16556	0.18477	11.7203	1.00326e-31	5.99359e-30	USP18	4.48641
14641	ENSG00000184985	1764.94	1.02346	0.0890951	11.4873	1.52891e-30	8.31365e-29	SORCS2	2.03279
14667	ENSG00000185052	37.1644	-1.21909	0.246578	-4.94403	7.65256e-07	5.13448e-06	SLC24A3	0.429555
14677	ENSG00000185101	564.231	1.59081	0.114825	13.8543	1.19822e-43	1.35575e-41	ANO9	3.01219
14688	ENSG00000185149	10.8903	-1.44696	0.336024	-4.30613	1.66139e-05	8.96652e-05	NPY2R	0.366793
14699	ENSG00000185201	4448.92	2.17112	0.147401	14.7293	4.17946e-49	6.00208e-47	IFITM2	4.50373
14700	ENSG00000185215	2098.76	1.60221	0.0763046	20.9976	6.9045e-98	4.07056e-95	TNFAIP2	3.03608
14715	ENSG00000185269	30.6696	1.637	0.263552	6.21131	5.25463e-10	5.46009e-09	NOTUM	3.11019
14730	ENSG00000185339	87.3597	-1.95326	0.177586	-10.999	3.86434e-28	1.84985e-26	TCN2	0.258231
14741	ENSG00000185404	321.932	1.14772	0.150775	7.61216	2.69563e-14	4.48406e-13	SP140L	2.21564
14773	ENSG00000185565	8.29254	-1.07151	0.348055	-3.07858	0.00207989	0.00721633	LSAMP	0.475819
14786	ENSG00000185630	440.115	-1.15739	0.0963807	-12.0086	3.20352e-33	2.06231e-31	PBX1	0.448322
14788	ENSG00000185633	173.263	-1.01799	0.14766	-6.89415	5.41888e-12	7.0622e-11	NDUFA4L2	0.493803
14817	ENSG00000185745	7984.16	2.88864	0.195936	14.7428	3.42454e-49	4.94968e-47	IFIT1	7.40573
14847	ENSG00000185880	3254.84	1.33491	0.115309	11.5769	5.39782e-31	3.03838e-29	TRIM69	2.52261
14849	ENSG00000185885	6112.82	3.51763	0.236815	14.8539	6.5617e-50	9.73522e-48	IFITM1	11.4528
14864	ENSG00000185950	476.498	1.03564	0.103469	10.0091	1.38951e-23	4.78176e-22	IRS2	2.05002
14872	ENSG00000185988	13.8205	-1.28359	0.334144	-3.84143	0.000122321	0.000561317	PLK5	0.410773
14894	ENSG00000186094	44.4914	1.11373	0.223247	4.98875	6.07699e-07	4.14186e-06	AGBL4	2.16404
14913	ENSG00000186185	372.257	2.12338	0.182442	11.6386	2.62191e-31	1.50999e-29	KIF18B	4.35713
14923	ENSG00000186212	21.7469	1.36404	0.299707	4.55125	5.33286e-06	3.14304e-05	SOWAHB	2.57405
14946	ENSG00000186334	15.7095	1.26453	0.32651	3.87287	0.000107561	0.000498692	SLC36A3	2.40249
14956	ENSG00000186377	83.7223	-4.3096	0.255398	-16.8741	6.98335e-64	1.66434e-61	CYP4X1	0.0504291
14976	ENSG00000186470	472.127	1.65836	0.266166	6.23054	4.64843e-10	4.86175e-09	BTN3A2	3.15657
14980	ENSG00000186479	43.44	-1.7261	0.233019	-7.40756	1.28642e-13	1.98757e-12	RGS7BP	0.302268
15045	ENSG00000186854	34.651	-1.47336	0.269841	-5.4601	4.75859e-08	3.81966e-07	TRABD2A	0.360143
15049	ENSG00000186871	273.978	2.30642	0.186451	12.3701	3.7916e-35	2.71384e-33	ERCC6L	4.94654
15052	ENSG00000186891	267.429	1.17314	0.176109	6.66146	2.71126e-11	3.2621e-10	TNFRSF18	2.25502
15060	ENSG00000186925	7.77909	-2.09749	0.37318	-5.62057	1.90329e-08	1.61881e-07	KRTAP19-6	0.233665
15094	ENSG00000187122	2.41625	1.1803	0.351993	3.35319	0.000798854	0.00306189	SLIT1	2.26624
15096	ENSG00000187134	93.9912	1.24162	0.17265	7.19156	6.40556e-13	9.20487e-12	AKR1C1	2.36464
15104	ENSG00000187172	72.0182	2.60055	0.20763	12.5249	5.45427e-36	4.07307e-34	BAGE2	6.06518
15113	ENSG00000187231	1634.99	1.47176	0.0694492	21.192	1.13292e-99	6.8597e-97	SESTD1	2.77361
15127	ENSG00000187391	11.0422	-1.37593	0.339995	-4.04692	5.18968e-05	0.000255695	MAGI2	0.385304
15153	ENSG00000187554	19.8875	-1.98062	0.311712	-6.35401	2.09775e-10	2.27473e-09	TLR5	0.253381
15157	ENSG00000187566	49.4382	-1.25886	0.23305	-5.4017	6.60118e-08	5.18172e-07	NHLRC1	0.417873
15165	ENSG00000187608	22112.4	2.20846	0.262266	8.42071	3.74212e-17	8.00713e-16	ISG15	4.62183
15168	ENSG00000187621	9.30696	2.17195	0.362131	5.99768	2.00159e-09	1.932e-08	TCL6	4.50631
15193	ENSG00000187741	303.734	1.01042	0.146708	6.88728	5.6868e-12	7.39416e-11	FANCA	2.0145
15196	ENSG00000187753	8.89346	-1.11893	0.349996	-3.19699	0.00138868	0.00503408	C9orf153	0.460434
15232	ENSG00000187951	259.909	1.21396	0.155322	7.81575	5.46346e-15	9.70641e-14	ARHGAP11B	2.31973
15244	ENSG00000187990	813.39	-1.30764	0.0785792	-16.6411	3.51232e-62	7.86866e-60	HIST1H2BG	0.403981
15273	ENSG00000188095	6.19297	-1.67141	0.369799	-4.51979	6.19007e-06	3.60572e-05	MESP2	0.313946
15283	ENSG00000188157	23151.7	1.13272	0.227087	4.98807	6.09865e-07	4.15409e-06	AGRN	2.19272
15287	ENSG00000188171	4.83342	-1.47235	0.372936	-3.94799	7.88099e-05	0.000374778	ZNF626	0.360395
15303	ENSG00000188257	15.3138	-1.32544	0.325134	-4.07659	4.57019e-05	0.000227121	PLA2G2A	0.399028
15307	ENSG00000188282	9.79186	1.74406	0.372912	4.67686	2.91301e-06	1.7904e-05	RUFY4	3.34975
15309	ENSG00000188290	432.917	1.46292	0.272822	5.36218	8.22235e-08	6.35871e-07	HES4	2.75665
15314	ENSG00000188313	5653.88	1.95539	0.108579	18.009	1.65723e-72	4.95027e-70	PLSCR1	3.8782
15318	ENSG00000188322	214.9	1.72013	0.124862	13.7763	3.5414e-43	3.83275e-41	SBK1	3.29465
15319	ENSG00000188338	48.1165	1.19943	0.211289	5.67671	1.37313e-08	1.18814e-07	SLC38A3	2.29648
15324	ENSG00000188372	362.952	-1.16931	0.115159	-10.1539	3.1822e-24	1.148e-22	ZP3	0.444632
15333	ENSG00000188396	2.45984	-1.00214	0.358481	-2.79552	0.00518155	0.0162489	TCTEX1D4	0.499258
15343	ENSG00000188483	101.608	1.03376	0.209532	4.93368	8.0695e-07	5.39967e-06	IER5L	2.04736
15371	ENSG00000188610	20.1426	1.05695	0.28951	3.65083	0.000261399	0.00111673	FAM72B	2.08053
15383	ENSG00000188659	89.9227	-1.06573	0.157152	-6.78156	1.18882e-11	1.49541e-10	FAM154B	0.477729
15398	ENSG00000188729	24.4006	2.07291	0.343653	6.032	1.61945e-09	1.57468e-08	OSTN	4.20735
15405	ENSG00000188761	8.98884	-1.21199	0.345374	-3.50921	0.000449433	0.00181942	BCL2L15	0.431672
15406	ENSG00000188763	2.37857	1.01191	0.352547	2.87028	0.00410104	0.013229	FZD9	2.01658
15424	ENSG00000188825	132.282	-1.02606	0.139972	-7.33041	2.29446e-13	3.46847e-12	LINC00910	0.491051
15443	ENSG00000188910	476.421	1.60399	0.127392	12.591	2.36805e-36	1.84206e-34	GJB3	3.03982
15450	ENSG00000188958	68.3936	1.90697	0.187502	10.1704	2.68835e-24	9.76128e-23	UTS2B	3.75021
15477	ENSG00000189057	327.798	2.44575	0.255539	9.57095	1.05933e-21	3.19839e-20	FAM111B	5.44808
15511	ENSG00000189212	8.72367	-2.43026	0.36664	-6.62846	3.3921e-11	4.0422e-10	DPY19L2P1	0.185532
15515	ENSG00000189229	6.50761	1.09772	0.364936	3.00798	0.00262988	0.00889988	AC069277.2	2.14016
15578	ENSG00000196154	1591.38	1.61997	0.124669	12.9942	1.32062e-38	1.1512e-36	S100A4	3.07369
15648	ENSG00000196368	27.9855	-3.8923	0.333899	-11.6571	2.11086e-31	1.2283e-29	NUDT11	0.0673443
15677	ENSG00000196437	192.146	2.37718	0.150811	15.7627	5.61943e-56	1.00714e-53	ZNF569	5.1952
15694	ENSG00000196502	25.1226	1.94159	0.281653	6.89357	5.4411e-12	7.08703e-11	SULT1A1	3.8413
15710	ENSG00000196549	278.172	-2.24799	0.138125	-16.275	1.48471e-59	2.91772e-57	MME	0.210517
15711	ENSG00000196550	28.8372	1.09249	0.264546	4.12968	3.63263e-05	0.000184414	FAM72A	2.13242
15713	ENSG00000196557	624.828	3.1986	0.143127	22.3479	1.2647e-110	1.08973e-107	CACNA1H	9.18067
15720	ENSG00000196584	275.068	1.06679	0.140143	7.61213	2.69608e-14	4.48406e-13	XRCC2	2.09477
15733	ENSG00000196628	1961.27	-1.62126	0.115173	-14.0767	5.27923e-45	6.46288e-43	TCF4	0.325051
15755	ENSG00000196684	42.0708	2.73965	0.308033	8.89402	5.89363e-19	1.44301e-17	HSH2D	6.67908
15769	ENSG00000196747	182.98	-1.08624	0.134595	-8.07045	7.0038e-16	1.34453e-14	HIST1H2AI	0.470986
15771	ENSG00000196754	6761.05	2.38229	0.092683	25.7036	1.06473e-145	2.38532e-142	S100A2	5.21363
15800	ENSG00000196878	1445.91	1.38177	0.1135	12.1742	4.26516e-34	2.87809e-32	LAMB3	2.60588
15821	ENSG00000196963	15.3657	-1.00944	0.299202	-3.37378	0.000741437	0.00286337	PCDHB16	0.496739
15823	ENSG00000196967	11.7047	1.23622	0.327084	3.77953	0.000157122	0.000703862	ZNF585A	2.35581
15836	ENSG00000197016	14.1343	1.68678	0.321017	5.25449	1.48437e-07	1.107e-06	ZNF470	3.21937
15871	ENSG00000197128	74.5875	1.0863	0.192047	5.65642	1.5456e-08	1.32718e-07	ZNF772	2.12329
15875	ENSG00000197142	19.9561	1.27611	0.324441	3.93325	8.38042e-05	0.000396592	ACSL5	2.42185
15880	ENSG00000197153	14.5767	-1.02028	0.303135	-3.36577	0.000763308	0.00293771	HIST1H3J	0.49302
15887	ENSG00000197180	39.0877	-1.14855	0.224041	-5.12649	2.95195e-07	2.11151e-06	BX936347.1	0.45108
15916	ENSG00000197299	104.209	1.27046	0.208565	6.09142	1.11913e-09	1.11331e-08	BLM	2.41238
15946	ENSG00000197406	516.774	1.7728	0.153201	11.5717	5.73141e-31	3.21002e-29	DIO3	3.41716
15949	ENSG00000197410	9.50321	-2.58708	0.367177	-7.04586	1.84317e-12	2.51631e-11	DCHS2	0.166423
15962	ENSG00000197457	644.416	-1.24826	0.114327	-10.9183	9.42723e-28	4.36503e-26	STMN3	0.420956
15969	ENSG00000197472	38.8203	1.3123	0.257083	5.10458	3.31539e-07	2.35344e-06	ZNF695	2.48337
15981	ENSG00000197536	148.63	1.3071	0.226261	5.77694	7.60701e-09	6.82225e-08	C5orf56	2.47443
16008	ENSG00000197603	1525.8	1.02798	0.0858185	11.9786	4.60159e-33	2.91213e-31	C5orf42	2.03917
16017	ENSG00000197632	16.4026	1.93856	0.336421	5.76231	8.29688e-09	7.40538e-08	SERPINB2	3.83324
16024	ENSG00000197696	40.2888	-1.54141	0.251073	-6.13928	8.28943e-10	8.38033e-09	NMB	0.34355
16061	ENSG00000197822	306.617	1.34164	0.0980837	13.6785	1.36499e-42	1.40274e-40	OCLN	2.53439
16066	ENSG00000197846	130.819	-1.08281	0.157935	-6.85604	7.07932e-12	9.1411e-11	HIST1H2BF	0.472109
16068	ENSG00000197852	334.221	-1.00531	0.0982385	-10.2334	1.40481e-24	5.18484e-23	FAM212B	0.498162
16094	ENSG00000197930	7966.12	1.06397	0.0908381	11.7128	1.09612e-31	6.49638e-30	ERO1L	2.09067
16098	ENSG00000197935	34.5964	-1.3949	0.24243	-5.75384	8.72366e-09	7.75848e-08	ZNF311	0.38027
16105	ENSG00000197959	204.37	1.0446	0.120017	8.70373	3.21156e-18	7.47129e-17	DNM3	2.06279
16136	ENSG00000198074	39.5282	2.28813	0.262294	8.72356	2.69585e-18	6.31089e-17	AKR1B10	4.88424
16142	ENSG00000198089	700.696	1.08418	0.113088	9.58708	9.06135e-22	2.74326e-20	SFI1	2.12017
16152	ENSG00000198125	146.89	1.3972	0.17703	7.89243	2.9636e-15	5.39785e-14	MB	2.6339
16170	ENSG00000198176	2323.02	1.11198	0.0604394	18.3983	1.35669e-75	4.60512e-73	TFDP1	2.16142
16207	ENSG00000198339	70.0534	-1.02696	0.190871	-5.3804	7.43224e-08	5.80075e-07	HIST1H4I	0.490743
16253	ENSG00000198515	364.715	-1.22458	0.113793	-10.7615	5.23321e-27	2.29432e-25	CNGA1	0.427923
16255	ENSG00000198518	162.511	-1.07099	0.15379	-6.96396	3.30838e-12	4.4144e-11	HIST1H4E	0.475993
16257	ENSG00000198521	73.3015	-4.65669	0.285614	-16.3041	9.22837e-60	1.82959e-57	ZNF43	0.0396459
16261	ENSG00000198535	22.1262	-1.89437	0.285983	-6.62407	3.49437e-11	4.15081e-10	C2CD4A	0.268991
16284	ENSG00000198604	2145.06	1.09648	0.0781684	14.0272	1.06319e-44	1.27372e-42	BAZ1A	2.13832
16301	ENSG00000198673	41.1691	-1.32879	0.216524	-6.13691	8.41415e-10	8.49875e-09	FAM19A2	0.398102
16308	ENSG00000198691	777.979	-1.05014	0.131151	-8.00706	1.17479e-15	2.20795e-14	ABCA4	0.482923
16317	ENSG00000198719	59.0443	-2.44351	0.243057	-10.0532	8.891e-24	3.10257e-22	DLL1	0.183836
16335	ENSG00000198753	910.954	1.26879	0.156505	8.10703	5.18711e-16	1.01049e-14	PLXNB3	2.4096
16338	ENSG00000198756	150.824	-1.10169	0.125635	-8.76893	1.8038e-18	4.28077e-17	COLGALT2	0.465971
16343	ENSG00000198768	130.36	1.44619	0.157096	9.20579	3.39164e-20	9.33451e-19	APCDD1L	2.72488
16350	ENSG00000198788	111.199	2.63635	0.347065	7.59611	3.05155e-14	5.02676e-13	MUC2	6.21755
16355	ENSG00000198795	71.1884	-3.83009	0.245517	-15.6001	7.26581e-55	1.20575e-52	ZNF521	0.0703116
16368	ENSG00000198824	654.163	1.05434	0.0975342	10.81	3.08816e-27	1.37817e-25	CHAMP1	2.07677
16370	ENSG00000198826	1418.01	1.10945	0.145355	7.63264	2.29993e-14	3.85669e-13	ARHGAP11A	2.15763
16414	ENSG00000198901	757.92	1.02325	0.248038	4.12538	3.70121e-05	0.000187513	PRC1	2.0325
16417	ENSG00000198910	284.62	1.05641	0.153045	6.90264	5.10439e-12	6.67564e-11	L1CAM	2.07976
16429	ENSG00000198930	4.30069	1.79156	0.371883	4.81753	1.45346e-06	9.3811e-06	CSAG1	3.46188
16444	ENSG00000198959	3291.33	1.00359	0.0738558	13.5886	4.68233e-42	4.66215e-40	TGM2	2.00499
16450	ENSG00000198976	2.75341	1.1429	0.35934	3.18056	0.00146989	0.00529082	MIR429	2.20825
16769	ENSG00000203279	11.9218	-1.52943	0.347237	-4.40458	1.05991e-05	5.9141e-05	RP11-498P14.5	0.346414
16794	ENSG00000203401	6.86503	1.4369	0.368913	3.89496	9.82132e-05	0.000458199	AC009061.1	2.70739
16845	ENSG00000203697	207.288	1.42712	0.166425	8.57515	9.89593e-18	2.22143e-16	CAPN8	2.6891
16867	ENSG00000203799	66.5058	-1.07685	0.177027	-6.08299	1.17961e-09	1.16829e-08	CCDC162P	0.474062
16903	ENSG00000203952	26.7619	1.17928	0.265256	4.4458	8.75649e-06	4.95258e-05	CCDC160	2.26463
16912	ENSG00000204010	3.23327	1.10245	0.370327	2.97697	0.0029111	0.00976746	IFIT1B	2.1472
16933	ENSG00000204118	37.6607	-2.46164	0.263614	-9.33805	9.81265e-21	2.81476e-19	NAP1L6	0.181541
16935	ENSG00000204128	297.668	3.01653	0.141862	21.2638	2.45636e-100	1.57228e-97	C2orf72	8.09219
16973	ENSG00000204261	41.5071	1.73386	0.289132	5.99677	2.01275e-09	1.94193e-08	TAPSAR1	3.32616
16975	ENSG00000204264	1637.92	1.14176	0.15305	7.46006	8.64832e-14	1.36059e-12	PSMB8	2.2065
16976	ENSG00000204267	1285.2	1.42977	0.160137	8.92839	4.32264e-19	1.076e-17	TAP2	2.69403
16983	ENSG00000204291	89.0325	1.17275	0.202182	5.80045	6.61365e-09	5.98166e-08	COL15A1	2.25441
17011	ENSG00000204381	39.5862	1.01404	0.22719	4.46337	8.06789e-06	4.60145e-05	LAYN	2.01955
17030	ENSG00000204428	97.741	-1.25405	0.167759	-7.47527	7.7047e-14	1.21985e-12	LY6G5C	0.419271
17037	ENSG00000204442	455.389	1.03833	0.0818851	12.6803	7.60117e-37	6.10355e-35	FAM155A	2.05385
17073	ENSG00000204581	37.0392	-1.44358	0.233707	-6.1769	6.53721e-10	6.69042e-09	AC096670.3	0.367653
17078	ENSG00000204592	11872	1.08781	0.131344	8.28214	1.2098e-16	2.50723e-15	HLA-E	2.12551
17127	ENSG00000204767	115.144	-1.17772	0.152863	-7.70442	1.31434e-14	2.26153e-13	FAM196B	0.44205
17137	ENSG00000204807	6.05228	-1.55955	0.3691	-4.22528	2.38641e-05	0.000125854	FAM27E2	0.339257
17139	ENSG00000204815	26.832	-1.21136	0.262992	-4.60607	4.10356e-06	2.46269e-05	TTC25	0.431862
17143	ENSG00000204839	212.543	1.35678	0.160105	8.4743	2.3649e-17	5.15378e-16	MROH6	2.56113
17166	ENSG00000204930	5.75459	-1.16163	0.372682	-3.11696	0.00182728	0.00643051	FAM221B	0.447006
17169	ENSG00000204936	18.1227	-1.02926	0.287696	-3.57759	0.000346774	0.00144107	CD177	0.489962
17176	ENSG00000204956	53.9519	1.16596	0.194644	5.99022	2.09553e-09	2.01572e-08	PCDHGA1	2.24383
17184	ENSG00000204967	12.5719	-1.04725	0.326993	-3.20267	0.00136158	0.00494945	PCDHA4	0.483889
17189	ENSG00000204983	187.347	-3.88346	0.232923	-16.6727	2.06902e-62	4.68204e-60	PRSS1	0.0677584
17192	ENSG00000205002	4.24909	-1.44495	0.370804	-3.8968	9.74713e-05	0.000454858	AARD	0.367305
17248	ENSG00000205323	333.916	-1.07892	0.125193	-8.61808	6.80873e-18	1.54077e-16	SARNP	0.473382
17261	ENSG00000205413	2631.59	2.60592	0.214987	12.1213	8.14906e-34	5.40128e-32	SAMD9	6.08779
17265	ENSG00000205426	43470	1.79741	0.201512	8.91962	4.67894e-19	1.16211e-17	KRT81	3.47596
17337	ENSG00000205835	14.1591	1.0243	0.319923	3.20172	0.00136608	0.00496341	GMNC	2.03398
17357	ENSG00000205922	1014.66	2.39044	0.109191	21.8924	3.07033e-106	2.21886e-103	ONECUT3	5.24319
17365	ENSG00000205978	138.318	1.14762	0.143265	8.01046	1.14284e-15	2.14971e-14	NYNRIN	2.21548
17378	ENSG00000206075	1779.94	2.0566	0.152034	13.5272	1.08093e-41	1.06678e-39	SERPINB5	4.16004
17382	ENSG00000206106	5.32623	-1.68063	0.373076	-4.5048	6.6435e-06	3.84684e-05	KRTAP22-2	0.311946
17384	ENSG00000206120	33.6405	1.05983	0.274595	3.85963	0.000113558	0.000523355	EGFEM1P	2.08469
17392	ENSG00000206168	2.90428	-1.14548	0.365798	-3.13146	0.00173942	0.00615126	Z69890.1	0.452039
17395	ENSG00000206190	55.5668	-4.24604	0.287309	-14.7786	2.0122e-49	2.96574e-47	ATP10A	0.0527007
17403	ENSG00000206337	98.2292	1.21732	0.35646	3.41502	0.000637766	0.0024957	HCP5	2.32514
17654	ENSG00000207808	3.81901	1.10352	0.371914	2.96713	0.00300594	0.0100391	MIR27A	2.14878
17749	ENSG00000211772	213.534	-1.90646	0.151229	-12.6065	1.94505e-36	1.5236e-34	TRBC2	0.266746
17763	ENSG00000212123	43.9287	1.21727	0.230481	5.28144	1.2817e-07	9.67123e-07	PRR22	2.32507
17767	ENSG00000212127	41.7608	-1.05597	0.247222	-4.27136	1.94284e-05	0.000103868	TAS2R14	0.480972
17829	ENSG00000212722	4.49277	-1.31715	0.373097	-3.53032	0.000415053	0.00169525	KRTAP4-9	0.401326
17830	ENSG00000212724	7.00071	-1.27541	0.362379	-3.51954	0.000432301	0.00175864	KRTAP2-3	0.413109
17834	ENSG00000212766	6.57458	-1.34851	0.367311	-3.67131	0.000241309	0.00103737	LINC00277	0.392697
17843	ENSG00000212901	9.39468	1.31402	0.346722	3.78983	0.00015075	0.000678572	KRTAP3-1	2.48633
17861	ENSG00000213023	63.448	-1.99515	0.212061	-9.4084	5.03738e-21	1.47327e-19	SYT3	0.250842
18016	ENSG00000213347	228.213	1.19155	0.208118	5.72535	1.0322e-08	9.07903e-08	MXD3	2.28398
18039	ENSG00000213401	9.07535	2.16491	0.367186	5.89596	3.72517e-09	3.47874e-08	MAGEA12	4.48439
18054	ENSG00000213433	30.4944	-1.25568	0.245926	-5.10591	3.29205e-07	2.33836e-06	RP11-54C4.1	0.418797
18072	ENSG00000213468	23.3293	2.60531	0.30761	8.46954	2.46359e-17	5.35844e-16	RP11-453F18__B.1	6.08523
18241	ENSG00000213888	36.4274	-1.07417	0.238641	-4.50121	6.7568e-06	3.90841e-05	AC005003.1	0.474943
18257	ENSG00000213928	113.587	1.2139	0.197552	6.1447	8.01165e-10	8.12516e-09	IRF9	2.31964
18268	ENSG00000213949	1637.95	1.28315	0.0782181	16.4048	1.76685e-60	3.53417e-58	ITGA1	2.4337
18277	ENSG00000213967	52.8444	1.39423	0.199122	7.0019	2.52517e-12	3.40381e-11	ZNF726	2.62848
18282	ENSG00000213976	2.82231	1.07255	0.364751	2.94051	0.00327673	0.010848	CTD-2561J22.2	2.10315
18340	ENSG00000214140	102.18	-1.54965	0.155983	-9.93475	2.93919e-23	9.79862e-22	PRCD	0.341592
18412	ENSG00000214357	32.8206	1.48179	0.318275	4.65567	3.22924e-06	1.96988e-05	NEURL1B	2.79294
18468	ENSG00000214575	20.5359	-1.12988	0.304842	-3.70645	0.000210184	0.00091503	CPEB1	0.456953
18488	ENSG00000214659	8.77137	1.09673	0.344464	3.18388	0.00145314	0.0052406	KRT8P26	2.1387
18532	ENSG00000214832	9.54153	1.00115	0.347352	2.88222	0.00394879	0.0128034	UPF3AP2	2.00159
18544	ENSG00000214872	37.3214	1.88091	0.270705	6.94821	3.69941e-12	4.92149e-11	SMTNL1	3.68308
18598	ENSG00000215045	5.0587	-1.4814	0.371603	-3.98652	6.70496e-05	0.000322757	GRID2IP	0.358141
18633	ENSG00000215182	34.4674	2.24521	0.270674	8.2949	1.08676e-16	2.2606e-15	MUC5AC	4.74107
18646	ENSG00000215218	1141.05	-1.8303	0.0952933	-19.207	3.23113e-82	1.31613e-79	UBE2QL1	0.281205
18694	ENSG00000215417	13.3398	1.58471	0.322743	4.91012	9.102e-07	6.0544e-06	MIR17HG	2.99947
18747	ENSG00000215784	9.53366	1.3249	0.349726	3.78839	0.000151625	0.000682101	FAM72D	2.50515
18765	ENSG00000215845	3.18329	-1.18565	0.366328	-3.23659	0.00120966	0.00444525	TSTD1	0.439625
18766	ENSG00000215853	2.76431	-1.31322	0.356627	-3.68232	0.00023112	0.000997452	RPTN	0.402423
18874	ENSG00000217275	75.7808	-1.3799	0.174171	-7.92269	2.32424e-15	4.26802e-14	RP1-34B20.4	0.384245
18898	ENSG00000217684	2.22113	-1.1645	0.349013	-3.33654	0.000848276	0.00323141	RPS3AP24	0.44612
18934	ENSG00000218265	5.69207	-1.11867	0.371573	-3.01062	0.00260717	0.00883426	RPS4XP7	0.46052
18936	ENSG00000218281	16.9974	-1.0409	0.29774	-3.49602	0.000472261	0.00190289	HIST1H2APS3	0.486023
18939	ENSG00000218336	108.005	-2.81951	0.183324	-15.38	2.23048e-53	3.51897e-51	TENM3	0.141658
18946	ENSG00000218422	13.6777	1.0043	0.346446	2.89888	0.00374503	0.0122321	AC016773.1	2.00597
19035	ENSG00000219607	17.9849	1.7691	0.310717	5.69359	1.24397e-08	1.0827e-07	PPP1R3G	3.4084
19219	ENSG00000221867	4.00469	-1.02017	0.371814	-2.74377	0.00607377	0.0187013	MAGEA3	0.493057
19231	ENSG00000221923	120.056	1.17515	0.142775	8.23075	1.86039e-16	3.76838e-15	ZNF880	2.25816
19236	ENSG00000221947	252.426	-1.10385	0.109216	-10.1071	5.13842e-24	1.82434e-22	XKR9	0.465272
19241	ENSG00000221963	4235.68	1.4172	0.146646	9.6641	4.28359e-22	1.32366e-20	APOL6	2.67068
19249	ENSG00000221990	221.308	-1.08634	0.114254	-9.50812	1.94141e-21	5.77631e-20	C5orf55	0.470954
19527	ENSG00000223750	15.4508	1.27057	0.310022	4.09831	4.1617e-05	0.000208113	RP4-673D20.1	2.41256
19611	ENSG00000223969	154.266	-1.0598	0.297535	-3.56195	0.000368111	0.00151903	AC002456.2	0.479697
19658	ENSG00000224086	73.9144	-1.13862	0.179012	-6.36055	2.01036e-10	2.18208e-09	LL22NC03-86G7.1	0.454195
19768	ENSG00000224424	92.209	-1.20246	0.161109	-7.46361	8.41853e-14	1.32537e-12	PRKAR2A-AS1	0.434535
19785	ENSG00000224462	25.8447	2.32747	0.292441	7.95877	1.73751e-15	3.22765e-14	C4BPAP1	5.01924
19804	ENSG00000224520	5.79855	1.00533	0.368007	2.73182	0.00629862	0.019314	KRT8P45	2.0074
19913	ENSG00000224805	13.8251	-1.02799	0.317617	-3.23656	0.00120978	0.00444525	LINC00853	0.490394
20043	ENSG00000225131	20.4818	1.03908	0.293119	3.5449	0.000392767	0.00161275	PSME2P2	2.05491
20061	ENSG00000225171	4.039	1.04492	0.372918	2.802	0.00507874	0.015963	DUTP6	2.06325
20080	ENSG00000225206	7.07303	1.14445	0.36004	3.17868	0.00147949	0.00531852	MIR137HG	2.21062
20114	ENSG00000225298	3.6327	1.05698	0.372196	2.83986	0.00451334	0.0144014	LINC00113	2.08058
20140	ENSG00000225362	16.5983	-1.02558	0.303806	-3.37577	0.000736098	0.00284471	CT62	0.491213
20168	ENSG00000225451	2.327	-1.12242	0.356699	-3.14668	0.00165135	0.00587506	RP11-340I6.5	0.459323
20182	ENSG00000225492	24.8718	2.08782	0.372276	5.60827	2.04355e-08	1.73088e-07	GBP1P1	4.25107
20198	ENSG00000225526	136.829	1.02807	0.141908	7.24462	4.33643e-13	6.35792e-12	C3orf83	2.0393
20236	ENSG00000225630	28.7638	1.33907	0.257197	5.20639	1.92545e-07	1.4129e-06	MTND2P28	2.52988
20252	ENSG00000225667	7.48695	-1.68588	0.371644	-4.53629	5.72514e-06	3.35936e-05	LINC00505	0.310812
20334	ENSG00000225886	28.6418	2.17389	0.286807	7.57965	3.46486e-14	5.67422e-13	RP11-288L9.4	4.51239
20365	ENSG00000225963	26.5045	2.12075	0.284002	7.46739	8.18031e-14	1.28968e-12	AC009950.2	4.34921
20366	ENSG00000225964	14.2752	2.47801	0.366202	6.7668	1.31664e-11	1.64695e-10	AC017076.5	5.57129
20402	ENSG00000226053	17.9064	-1.07577	0.29826	-3.60681	0.00030999	0.00130213	RP5-1070A16.1	0.474419
20527	ENSG00000226380	594.67	-1.09847	0.10203	-10.7661	4.97466e-27	2.18954e-25	MIR29B1	0.467013
20559	ENSG00000226453	144.532	-1.49723	0.137367	-10.8995	1.15846e-27	5.30736e-26	RP11-379B8.1	0.354232
20566	ENSG00000226472	18.6508	1.11133	0.320859	3.4636	0.000532996	0.00212619	RP11-551L14.4	2.16044
20574	ENSG00000226496	53.9649	-1.12931	0.204409	-5.52477	3.2992e-08	2.71336e-07	LINC00323	0.457133
20579	ENSG00000226505	11.7951	-1.13987	0.349116	-3.26501	0.00109459	0.00406601	AC016700.3	0.453801
20602	ENSG00000226564	21.2934	1.17886	0.300451	3.92365	8.72162e-05	0.000411262	FTH1P20	2.26398
20614	ENSG00000226598	34.0315	1.47095	0.267983	5.48896	4.04301e-08	3.2746e-07	AC017060.1	2.77204
20665	ENSG00000226738	8.84209	1.18289	0.355891	3.32376	0.000888127	0.00336719	CTA-384D8.31	2.27032
20755	ENSG00000226953	5.17304	-1.04808	0.370069	-2.83211	0.00462423	0.0147071	AC010890.1	0.483612
20844	ENSG00000227184	65.003	1.45751	0.206621	7.05403	1.73812e-12	2.37877e-11	EPPK1	2.74634
20847	ENSG00000227192	5.64715	-1.14609	0.367393	-3.11952	0.00181145	0.00637879	RP1-45I4.3	0.451848
20967	ENSG00000227507	16.59	1.17395	0.324965	3.61253	0.000303223	0.0012757	LTB	2.25628
21022	ENSG00000227640	25.0397	2.07275	0.282318	7.34192	2.1055e-13	3.20445e-12	SOX21-AS1	4.20689
21077	ENSG00000227811	11.3584	-1.41888	0.344745	-4.11573	3.85948e-05	0.000194442	RP4-773A18.4	0.374003
21141	ENSG00000228013	6.64921	-1.01523	0.364327	-2.78659	0.00532665	0.0166573	RP11-350G8.5	0.49475
21273	ENSG00000228318	2.3796	1.02447	0.35487	2.88688	0.00389089	0.0126421	AP001610.5	2.03421
21326	ENSG00000228436	49.2383	-1.05613	0.200518	-5.26703	1.38651e-07	1.04165e-06	RP5-864K19.4	0.48092
21373	ENSG00000228560	13.795	-2.95198	0.356487	-8.28076	1.22387e-16	2.53404e-15	RP11-550P17.5	0.12923
21376	ENSG00000228566	23.6383	-1.36272	0.263624	-5.1692	2.35103e-07	1.70619e-06	RP11-170M17.1	0.388848
21383	ENSG00000228594	101.778	-1.10054	0.175827	-6.25923	3.8688e-10	4.07872e-09	C1orf233	0.466341
21432	ENSG00000228705	35.1714	1.34814	0.236106	5.70988	1.13055e-08	9.90523e-08	LINC00659	2.54584
21519	ENSG00000228952	19.1473	-1.05913	0.293029	-3.61443	0.000301012	0.00126783	RP11-567G11.1	0.479921
21573	ENSG00000229081	7.76001	-1.09562	0.356237	-3.07554	0.00210125	0.0072859	RP11-432J24.6	0.467936
21595	ENSG00000229152	26.6385	1.09474	0.251006	4.36139	1.29238e-05	7.09635e-05	ANKRD10-IT1	2.13574
21596	ENSG00000229153	9.57963	1.05845	0.339821	3.11474	0.00184106	0.00647288	EPHA1-AS1	2.0827
21638	ENSG00000229273	68.9757	-1.21423	0.185644	-6.54065	6.1254e-11	7.06993e-10	RP11-104G3.2	0.431002
21701	ENSG00000229474	64.7773	1.05885	0.25454	4.15986	3.18445e-05	0.000163514	PATL2	2.08327
21718	ENSG00000229525	14.2115	-1.27239	0.314877	-4.04092	5.32423e-05	0.000261519	AC053503.4	0.413973
21722	ENSG00000229539	8.87557	-1.02978	0.346112	-2.97529	0.00292708	0.00980639	RP11-119B16.2	0.489783
21728	ENSG00000229563	41.419	1.23613	0.226796	5.45038	5.02624e-08	4.01437e-07	RP11-245M24.1	2.35565
21754	ENSG00000229619	303.187	-1.15285	0.108255	-10.6494	1.75563e-26	7.421e-25	MBNL1-AS1	0.449737
21776	ENSG00000229676	12.418	1.01281	0.317078	3.19419	0.00140222	0.00507549	ZNF492	2.01784
21879	ENSG00000229951	66.0926	-2.25103	0.205816	-10.9371	7.66426e-28	3.57713e-26	AC104695.3	0.210075
22010	ENSG00000230305	25.7587	1.04661	0.281213	3.72176	0.00019784	0.000866351	AC004980.9	2.06567
22016	ENSG00000230316	10.9206	-2.14418	0.350481	-6.11783	9.4861e-10	9.51285e-09	FEZF1-AS1	0.226223
22075	ENSG00000230454	18.1478	-1.1223	0.30322	-3.70128	0.000214512	0.000932967	U73166.2	0.45936
22077	ENSG00000230461	8.21944	-1.28535	0.35383	-3.63269	0.000280483	0.00118874	PROX1-AS1	0.41027
22083	ENSG00000230487	705.622	-1.22328	0.103757	-11.7898	4.40547e-32	2.70399e-30	PSMG3-AS1	0.428309
22102	ENSG00000230526	6.54343	-1.44451	0.367484	-3.9308	8.46632e-05	0.000400181	RP11-472G21.2	0.367418
22166	ENSG00000230699	21.5739	-1.15791	0.277861	-4.16722	3.08342e-05	0.000158909	RP11-54O7.1	0.448162
22320	ENSG00000231106	14.0513	-1.24429	0.316986	-3.92536	8.66001e-05	0.000408615	AP000688.8	0.422117
22377	ENSG00000231270	4.53332	1.43807	0.371438	3.87164	0.000108105	0.000500905	RP13-347D8.1	2.70959
22379	ENSG00000231290	398.263	1.17323	0.128819	9.10761	8.4213e-20	2.22217e-18	APCDD1L-AS1	2.25517
22383	ENSG00000231298	803.578	-1.14259	0.122647	-9.3161	1.20693e-20	3.44007e-19	LINC00704	0.452947
22469	ENSG00000231528	37.7302	-1.00336	0.21904	-4.5807	4.63431e-06	2.75757e-05	FAM225A	0.498838
22487	ENSG00000231574	11.8886	1.18752	0.332436	3.57219	0.000354006	0.00146649	RP11-91K9.1	2.27762
22513	ENSG00000231652	13.5057	-1.08212	0.315488	-3.43	0.000603579	0.00238021	RP11-553A21.3	0.472333
22519	ENSG00000231683	5.77202	1.16062	0.370091	3.13603	0.0017125	0.0060645	RP1-27K12.2	2.23553
22533	ENSG00000231711	60.0434	-1.04366	0.181852	-5.73908	9.51947e-09	8.40617e-08	LINC00899	0.485094
22563	ENSG00000231789	51.9229	-1.20959	0.227955	-5.30628	1.11883e-07	8.53429e-07	RP11-558F24.4	0.432391
22653	ENSG00000231999	11.9752	-1.12315	0.333585	-3.36692	0.000760135	0.0029265	RP5-1007M22.2	0.45909
22751	ENSG00000232284	44.681	-1.04745	0.207662	-5.04399	4.55919e-07	3.17203e-06	GNG12-AS1	0.483824
22804	ENSG00000232412	12.7312	-1.36254	0.328064	-4.15329	3.27733e-05	0.00016763	RP1-315G1.3	0.388896
22889	ENSG00000232645	29.4021	-1.15756	0.256252	-4.51728	6.26395e-06	3.64044e-05	RP3-322G13.5	0.448269
22949	ENSG00000232803	35.2228	1.20419	0.251273	4.79236	1.64828e-06	1.05173e-05	RP11-93B14.5	2.30408
22962	ENSG00000232833	6.04682	-1.15329	0.364745	-3.16191	0.00156739	0.0056066	FAM27E3	0.449599
23071	ENSG00000233101	45.0925	-1.22224	0.245714	-4.97424	6.55056e-07	4.443e-06	HOXB-AS3	0.428617
23101	ENSG00000233191	37.3915	-2.41415	0.276446	-8.73282	2.48407e-18	5.84566e-17	AC006372.6	0.187615
23112	ENSG00000233217	3.80083	1.12561	0.372112	3.02491	0.00248707	0.00846905	MROH3P	2.18193
23123	ENSG00000233242	5.22784	-1.00088	0.369916	-2.70569	0.00681635	0.0206724	RP11-220I1.2	0.499696
23149	ENSG00000233308	71.2372	2.30154	0.232816	9.88566	4.80385e-23	1.58266e-21	OSTN-AS1	4.92984
23243	ENSG00000233589	183.828	1.01885	0.163052	6.2486	4.14142e-10	4.35383e-09	RP4-694A7.2	2.0263
23319	ENSG00000233818	527.929	-1.05151	0.0920772	-11.4198	3.32888e-30	1.77142e-28	AP000695.4	0.482464
23363	ENSG00000233922	2.31379	-1.08728	0.35371	-3.07393	0.00211256	0.00731946	AL133493.2	0.470647
23456	ENSG00000234147	21.0779	-2.36886	0.315078	-7.51833	5.54809e-14	8.8972e-13	RP3-460G2.2	0.193599
23486	ENSG00000234231	16.4181	1.5684	0.321601	4.87685	1.07792e-06	7.09001e-06	AC093616.4	2.96576
23509	ENSG00000234290	24.115	1.59359	0.286743	5.55756	2.73579e-08	2.27505e-07	AC116366.6	3.018
23549	ENSG00000234390	58.4537	-1.20194	0.207677	-5.78755	7.14216e-09	6.43628e-08	USP27X-AS1	0.434691
23623	ENSG00000234602	10.3454	-1.59235	0.349209	-4.55987	5.11858e-06	3.02803e-05	MCIDAS	0.331632
23656	ENSG00000234694	19.2917	-1.04188	0.295303	-3.52816	0.000418456	0.00170852	RP1-92O14.3	0.485696
23679	ENSG00000234745	8180.26	1.08555	0.25968	4.18034	2.91069e-05	0.000150945	HLA-B	2.12219
23721	ENSG00000234869	16.4056	-1.11264	0.303234	-3.66924	0.000243274	0.0010448	RP3-439F8.1	0.462448
23752	ENSG00000234975	16.6641	1.17447	0.30362	3.86822	0.000109634	0.000507151	FTH1P2	2.2571
23817	ENSG00000235117	24.2405	-1.37943	0.293283	-4.70342	2.5584e-06	1.58419e-05	RP11-229P13.20	0.384369
23852	ENSG00000235217	279.971	-1.39367	0.110717	-12.5877	2.46816e-36	1.9067e-34	TSPY26P	0.380594
23871	ENSG00000235280	48.5938	2.34711	0.235808	9.95348	2.43518e-23	8.15476e-22	MCF2L-AS1	5.08804
24069	ENSG00000235812	14.37	1.08333	0.326811	3.31484	0.000916943	0.00346939	ADAM21P1	2.11892
24100	ENSG00000235884	255.008	-1.04119	0.111898	-9.30477	1.34285e-20	3.82261e-19	LINC00941	0.485927
24103	ENSG00000235890	115.065	1.68818	0.169297	9.97172	2.02686e-23	6.81798e-22	TSPEAR-AS1	3.2225
24106	ENSG00000235897	17.6098	-1.05793	0.295837	-3.57606	0.000348817	0.00144837	TM4SF19-AS1	0.480321
24157	ENSG00000236039	87.3973	1.65771	0.180742	9.17169	4.65655e-20	1.2722e-18	AC019117.2	3.15515
24251	ENSG00000236268	10.7358	-1.10219	0.331187	-3.32799	0.000874739	0.00332261	RP11-170N11.1	0.465809
24278	ENSG00000236333	99.7344	-1.01828	0.15111	-6.73866	1.59855e-11	1.98406e-10	TRHDE-AS1	0.493705
24282	ENSG00000236345	586.551	-1.00404	0.111038	-9.04231	1.5339e-19	3.9273e-18	RP11-59D5__B.2	0.498602
24391	ENSG00000236605	2.22078	-1.00996	0.35173	-2.87141	0.0040865	0.0131916	AC023115.4	0.49656
24447	ENSG00000236756	8.39737	-1.0008	0.348921	-2.86826	0.00412732	0.0133004	DNAJC9-AS1	0.499723
24459	ENSG00000236780	7.32953	-1.35767	0.366029	-3.7092	0.000207918	0.000905561	AC078941.1	0.390211
24601	ENSG00000237172	464.964	-2.63041	0.126396	-20.8109	3.45153e-96	1.93311e-93	B3GNT9	0.161498
24604	ENSG00000237186	6.3559	1.65128	0.371469	4.44526	8.77864e-06	4.9626e-05	RP11-229A12.2	3.14112
24641	ENSG00000237289	46.9734	1.18564	0.215394	5.50452	3.70177e-08	3.02116e-07	CKMT1B	2.27464
24653	ENSG00000237320	3.03947	1.39023	0.362134	3.83899	0.000123543	0.000565834	AC019064.1	2.6212
24696	ENSG00000237438	17.4439	-3.11224	0.342069	-9.09826	9.17871e-20	2.40785e-18	CECR7	0.115644
24699	ENSG00000237442	4.75917	-1.17166	0.373122	-3.14015	0.00168863	0.00598771	HNRNPA1P57	0.443911
24754	ENSG00000237595	21.0571	-1.40411	0.280519	-5.00541	5.57436e-07	3.82371e-06	RP11-112L6.3	0.37785
24775	ENSG00000237649	503.776	1.90544	0.243101	7.83808	4.57485e-15	8.17308e-14	KIFC1	3.74624
24831	ENSG00000237807	123.539	1.21843	0.159294	7.6489	2.02707e-14	3.41447e-13	RP11-400K9.4	2.32693
24836	ENSG00000237819	7.13696	-1.99027	0.370407	-5.37321	7.7349e-08	6.01475e-07	AC002454.1	0.251691
24857	ENSG00000237879	2.65911	-1.16497	0.356744	-3.26555	0.00109252	0.00405898	LINC00398	0.445975
24954	ENSG00000238117	107.278	-1.49868	0.152376	-9.83543	7.92304e-23	2.5815e-21	AP004372.1	0.353877
25354	ENSG00000239911	31.2915	-1.24609	0.24907	-5.00297	5.64534e-07	3.86412e-06	PRKAG2-AS1	0.421589
25394	ENSG00000240065	205.774	1.68271	0.319966	5.25903	1.4482e-07	1.08232e-06	PSMB9	3.2103
25412	ENSG00000240137	26.4065	-1.07191	0.269962	-3.97061	7.16893e-05	0.000343762	RP11-103G8.2	0.475688
25550	ENSG00000240764	73.9642	-1.59476	0.176381	-9.04153	1.5449e-19	3.95096e-18	PCDHGC5	0.331078
25570	ENSG00000240859	15.0471	1.20647	0.307563	3.92267	8.75712e-05	0.000412849	AC093627.10	2.30772
25575	ENSG00000240875	257.362	-1.81326	0.117449	-15.4386	9.00359e-54	1.43055e-51	LINC00886	0.284548
25681	ENSG00000241361	2.76855	1.05702	0.363797	2.90551	0.00366654	0.012002	SLC25A24P1	2.08062
25776	ENSG00000241749	183.014	-1.13642	0.149421	-7.60549	2.83826e-14	4.70307e-13	RPSAP52	0.454887
25795	ENSG00000241852	282.9	1.32383	0.115656	11.4463	2.45369e-30	1.30881e-28	C8orf58	2.5033
25863	ENSG00000242114	18.0891	1.11358	0.287959	3.86717	0.000110108	0.000508711	MTFP1	2.16383
25967	ENSG00000242574	4.94231	1.00007	0.370823	2.69689	0.00699903	0.0211662	HLA-DMB	2.0001
26053	ENSG00000242960	45.3787	1.10278	0.223847	4.92648	8.37247e-07	5.59405e-06	FTH1P23	2.14768
26168	ENSG00000243444	35.2752	-2.55751	0.270961	-9.43868	3.77509e-21	1.11574e-19	PALM2	0.169868
26213	ENSG00000243636	3.15782	1.11564	0.365187	3.05499	0.00225069	0.00774179	RP11-164O23.7	2.16691
26228	ENSG00000243694	14.271	-1.24068	0.332866	-3.72726	0.000193571	0.000849143	RP11-6B4.1	0.423174
26434	ENSG00000244486	114.976	1.02405	0.189275	5.41039	6.28869e-08	4.95727e-07	SCARF2	2.03362
26522	ENSG00000245275	29.8665	-1.40882	0.260656	-5.4049	6.48441e-08	5.09899e-07	SAP30L-AS1	0.37662
26531	ENSG00000245468	27.6495	-1.05407	0.272664	-3.86583	0.000110711	0.000511078	RP11-367J11.3	0.481606
26534	ENSG00000245522	18.274	-1.10629	0.328312	-3.36964	0.000752668	0.00290174	RP11-540A21.2	0.464486
26548	ENSG00000245680	130.81	3.0313	0.173838	17.4376	4.27869e-68	1.12771e-65	ZNF585B	8.17549
26551	ENSG00000245719	3.29951	-1.3249	0.369916	-3.58162	0.000341467	0.00142217	RP11-34F13.2	0.399177
26561	ENSG00000245888	8.19083	-1.11525	0.349832	-3.18796	0.00143279	0.0051748	CTD-3203P2.2	0.461611
26566	ENSG00000245954	24.8393	-1.85033	0.296005	-6.25102	4.07779e-10	4.295e-09	RP11-18H21.1	0.277328
26591	ENSG00000246331	5.68568	-1.05415	0.36694	-2.87281	0.00406844	0.0131428	RP11-77I22.2	0.481582
26605	ENSG00000246528	40.7721	1.27503	0.220654	5.77841	7.54083e-09	6.76832e-08	RP11-159H10.3	2.42004
26631	ENSG00000246985	170.297	-1.59936	0.142093	-11.2558	2.1694e-29	1.12243e-27	SOCS2-AS1	0.330023
26696	ENSG00000248092	122.084	-1.09364	0.144738	-7.55597	4.1575e-14	6.7542e-13	NNT-AS1	0.468578
26701	ENSG00000248112	44.6221	1.30524	0.213607	6.1105	9.93222e-10	9.94688e-09	RP11-78C3.1	2.47125
26711	ENSG00000248138	13.0066	-3.04312	0.357557	-8.51088	1.72615e-17	3.795e-16	RP11-446J8.1	0.121319
26743	ENSG00000248278	32.1522	-1.06114	0.249207	-4.25806	2.06212e-05	0.000109838	RP11-463M16.4	0.479254
26753	ENSG00000248323	11.8683	1.21041	0.335757	3.60501	0.000312146	0.00131004	LUCAT1	2.31403
26798	ENSG00000248479	3.26729	-1.17018	0.370408	-3.15916	0.00158226	0.00565528	RP11-807H7.2	0.444366
26800	ENSG00000248485	6.51637	-1.02294	0.363789	-2.81191	0.00492476	0.0155328	PCP4L1	0.492111
26843	ENSG00000248588	40.9388	1.3053	0.239756	5.4443	5.20095e-08	4.14798e-07	CTC-458G6.4	2.47136
26850	ENSG00000248608	7.02629	1.36134	0.373197	3.64778	0.000264518	0.00112898	RP11-206P5.2	2.56924
26865	ENSG00000248663	64.5126	-1.1622	0.185044	-6.28069	3.37077e-10	3.57893e-09	LINC00992	0.44683
26871	ENSG00000248690	14.0146	-1.05005	0.325292	-3.22801	0.00124653	0.00456832	HAS2-AS1	0.482952
26897	ENSG00000248771	9.9412	1.09423	0.343296	3.18741	0.00143555	0.00518255	RP11-294O2.2	2.13498
26947	ENSG00000248964	8.54282	-1.53597	0.355223	-4.32396	1.53256e-05	8.31329e-05	RP11-94H18.1	0.344848
27098	ENSG00000249506	2.43829	-1.12686	0.345264	-3.26376	0.00109946	0.00408207	ZEB2P1	0.457913
27197	ENSG00000249853	145.481	1.09037	0.141077	7.72889	1.08491e-14	1.88412e-13	HS3ST5	2.12928
27232	ENSG00000249958	6.41229	1.11919	0.371522	3.01243	0.00259161	0.00878736	CCT7P2	2.17224
27241	ENSG00000249992	1415.33	-1.12829	0.124366	-9.07234	1.16493e-19	3.00322e-18	TMEM158	0.457459
27255	ENSG00000250041	26.2227	1.19175	0.313692	3.7991	0.00014522	0.000656348	CTD-2003C8.2	2.2843
27324	ENSG00000250266	4.02774	-1.23125	0.372646	-3.30406	0.000952939	0.00359164	RP11-789C1.1	0.425949
27334	ENSG00000250295	44.7981	1.44438	0.254445	5.67658	1.37413e-08	1.18814e-07	RP11-434I12.2	2.72146
27373	ENSG00000250413	16.969	-1.87341	0.305088	-6.14056	8.22286e-10	8.3243e-09	RP11-448G15.1	0.272927
27399	ENSG00000250486	29.3305	-1.07215	0.250377	-4.28215	1.85097e-05	9.92991e-05	FAM218A	0.475609
27415	ENSG00000250538	6.87718	-1.62531	0.365331	-4.44887	8.63237e-06	4.88855e-05	RP11-92A5.2	0.324141
27435	ENSG00000250591	37.0404	-3.34256	0.319	-10.4782	1.08777e-25	4.25295e-24	PRSS3P1	0.0985804
27438	ENSG00000250606	73.081	-3.70409	0.269699	-13.7341	6.34055e-43	6.70034e-41	PRSS3P2	0.0767288
27481	ENSG00000250770	2.20202	-1.03476	0.353388	-2.9281	0.00341038	0.0112473	RP5-1063M23.1	0.488099
27500	ENSG00000250846	12.7155	-1.21925	0.339641	-3.58981	0.000330919	0.00138125	RP11-807H7.1	0.429507
27551	ENSG00000251003	42.7824	-2.34202	0.236464	-9.90435	3.98536e-23	1.31882e-21	RP11-152P17.2	0.197233
27553	ENSG00000251011	5.68664	-1.65755	0.37172	-4.45914	8.22885e-06	4.68014e-05	RP11-402L6.1	0.316977
27606	ENSG00000251196	43.2906	1.11909	0.224947	4.97492	6.52759e-07	4.43144e-06	RP11-54F2.1	2.1721
27614	ENSG00000251226	41.5235	2.54142	0.259613	9.78926	1.25206e-22	4.02438e-21	RP11-469N6.1	5.82162
27622	ENSG00000251257	20.6389	-1.2667	0.288516	-4.3904	1.13144e-05	6.28194e-05	CTD-2263F21.1	0.41561
27640	ENSG00000251307	3.90974	-1.40315	0.370751	-3.78462	0.000153941	0.000690957	RP11-506H20.1	0.378102
27735	ENSG00000251574	13.3197	-1.20172	0.317942	-3.77967	0.000157036	0.000703614	RP11-6N13.1	0.434758
27769	ENSG00000251661	32.5783	-1.66847	0.241589	-6.90621	4.97759e-12	6.51742e-11	RP11-326C3.11	0.314588
28016	ENSG00000253170	25.8839	1.80698	0.292247	6.18304	6.28803e-10	6.459e-09	RP11-431J17.1	3.49908
28017	ENSG00000253171	5.73099	-1.62711	0.372364	-4.36966	1.24438e-05	6.86815e-05	CTB-118P15.2	0.323737
28047	ENSG00000253227	8.63386	-1.17281	0.357286	-3.28256	0.00102869	0.00384838	RP11-383J24.1	0.443556
28083	ENSG00000253327	8.57553	-1.15054	0.350811	-3.27965	0.00103937	0.00388211	RAD21-AS1	0.450458
28090	ENSG00000253339	68.6191	1.66999	0.212326	7.86523	3.68428e-15	6.64564e-14	RP11-434I12.3	3.18213
28139	ENSG00000253490	2.47034	-1.11346	0.357634	-3.1134	0.00184946	0.00649936	AC145110.1	0.462185
28142	ENSG00000253500	5.63431	-1.8961	0.372684	-5.0877	3.6243e-07	2.56136e-06	AF121898.3	0.268668
28202	ENSG00000253649	8.34524	1.24426	0.358591	3.46985	0.000520746	0.00208177	PRSS51	2.36897
28204	ENSG00000253656	3.77165	-1.13026	0.372812	-3.0317	0.00243177	0.00829712	KB-1568E2.1	0.456835
28231	ENSG00000253730	15.8372	-1.19241	0.301122	-3.9599	7.49797e-05	0.000357931	RP11-893F2.13	0.43757
28278	ENSG00000253848	3.17725	-1.06675	0.366808	-2.90821	0.00363507	0.0119129	RP11-10N23.5	0.477392
28338	ENSG00000254004	589.446	2.87968	0.10375	27.7561	1.47214e-169	4.71148e-166	ZNF260	7.35988
28449	ENSG00000254300	23.0069	1.45083	0.310101	4.67859	2.88858e-06	1.77685e-05	RP11-706J10.1	2.73366
28496	ENSG00000254438	22.1226	2.0613	0.338693	6.08605	1.15731e-09	1.14722e-08	RP11-231N3.1	4.17364
28528	ENSG00000254503	3.28951	1.3142	0.366202	3.58873	0.000332293	0.00138629	CTD-2521M24.4	2.48664
28537	ENSG00000254521	2222.44	1.29072	0.345424	3.73662	0.000186508	0.00082186	SIGLEC12	2.4465
28616	ENSG00000254703	12.1014	-2.2787	0.352097	-6.47179	9.68506e-11	1.09367e-09	FLI1-AS1	0.206084
28641	ENSG00000254772	10.7215	-1.17727	0.336791	-3.49555	0.000473082	0.00190586	EEF1G	0.442187
28653	ENSG00000254815	98.5552	1.12379	0.209505	5.36402	8.13879e-08	6.30475e-07	RP11-496I9.1	2.17919
28758	ENSG00000255090	306.545	-1.17005	0.111084	-10.533	6.08637e-26	2.40058e-24	RP11-820L6.1	0.444407
28818	ENSG00000255248	7540.95	-1.26088	0.076236	-16.5391	1.9178e-61	4.09186e-59	RP11-166D19.1	0.41729
28849	ENSG00000255326	5.13265	-1.10245	0.373249	-2.95365	0.00314037	0.0104336	CTD-2530H12.4	0.465725
28851	ENSG00000255328	3.16496	-1.09015	0.36552	-2.98247	0.00285929	0.00960658	RP11-326C3.12	0.469711
28854	ENSG00000255337	15.1942	-1.13982	0.306981	-3.71299	0.000204828	0.000893973	RP11-315O6.1	0.453817
28859	ENSG00000255346	402.209	-4.20809	0.182429	-23.067	9.92901e-118	1.01109e-114	NOX5	0.0541051
28868	ENSG00000255366	31.4813	-1.14088	0.265537	-4.29651	1.73505e-05	9.33709e-05	RP11-1134I14.8	0.453481
28885	ENSG00000255414	34.9463	-1.35193	0.253696	-5.32895	9.87827e-08	7.57109e-07	LINC01059	0.391767
28921	ENSG00000255509	4.59401	-1.63206	0.372974	-4.3758	1.20989e-05	6.68604e-05	RP11-445F12.1	0.322627
29070	ENSG00000256092	53.6945	-1.18452	0.24449	-4.84485	1.26706e-06	8.2541e-06	hsa-mir-8072	0.439971
29099	ENSG00000256234	8.54323	1.17977	0.355587	3.31782	0.000907229	0.00343496	RP11-283G6.4	2.26541
29106	ENSG00000256262	3.64247	1.18	0.357019	3.30515	0.00094924	0.0035795	USP30-AS1	2.26578
29169	ENSG00000256576	111.498	-1.15416	0.184643	-6.25075	4.08488e-10	4.30045e-09	RP13-977J11.2	0.449329
29190	ENSG00000256663	24.2133	1.73519	0.317332	5.46806	4.54979e-08	3.66124e-07	RP11-424C20.2	3.32924
29217	ENSG00000256771	91.9042	1.7642	0.181719	9.70837	2.7775e-22	8.69054e-21	ZNF253	3.39685
29288	ENSG00000257108	9.17196	1.48015	0.350801	4.21934	2.45018e-05	0.000128883	NHLRC4	2.78977
29297	ENSG00000257135	17.4496	-1.0724	0.299986	-3.57483	0.000350459	0.00145397	RP11-320M2.1	0.475528
29331	ENSG00000257270	15.5063	1.00732	0.314522	3.20271	0.00136139	0.00494945	RP11-521B24.5	2.01018
29436	ENSG00000257671	43.6652	3.06027	0.289855	10.5579	4.66919e-26	1.86793e-24	RP3-416H24.1	8.34127
29465	ENSG00000257800	5.98875	1.66384	0.370685	4.48855	7.17086e-06	4.13191e-05	FNBP1P1	3.16858
29542	ENSG00000258056	233.564	-1.09436	0.109544	-9.99011	1.68394e-23	5.7508e-22	RP11-644F5.11	0.468345
29556	ENSG00000258101	11.2326	-1.0685	0.327812	-3.25949	0.00111613	0.0041371	RP11-977B10.2	0.476815
29559	ENSG00000258122	44.5392	-1.79973	0.229671	-7.8361	4.64773e-15	8.29666e-14	RP11-61A14.1	0.287229
29567	ENSG00000258168	9.76264	-1.21558	0.341551	-3.55901	0.000372253	0.00153414	RP11-588H23.3	0.430599
29570	ENSG00000258175	11.7336	1.32438	0.329452	4.01995	5.82102e-05	0.000283805	RP11-412H8.2	2.50425
29583	ENSG00000258240	5.9571	-1.56337	0.3726	-4.19585	2.71848e-05	0.000141765	RP1-46F2.3	0.338359
29684	ENSG00000258498	785.038	1.29626	0.158742	8.16584	3.19203e-16	6.36787e-15	DIO3OS	2.45592
29733	ENSG00000258609	31.3543	1.14433	0.242684	4.7153	2.41352e-06	1.50028e-05	LINC-ROR	2.21043
29769	ENSG00000258700	3.20825	-1.19973	0.367089	-3.26824	0.00108219	0.00402463	LINC00871	0.435355
29770	ENSG00000258701	195.101	-1.0867	0.117517	-9.24721	2.30435e-20	6.45304e-19	LINC00638	0.470837
29777	ENSG00000258717	14.6112	-1.03206	0.31934	-3.23186	0.00122988	0.00451394	RP11-566J3.2	0.489011
29803	ENSG00000258777	66.2739	-1.0661	0.180992	-5.89032	3.85438e-09	3.59341e-08	HIF1A-AS1	0.477608
29811	ENSG00000258791	68.4781	1.41189	0.213376	6.61693	3.66741e-11	4.34255e-10	LINC00520	2.66086
29821	ENSG00000258811	6.15971	-1.37373	0.366626	-3.74694	0.000179004	0.000791752	CTD-3051D23.1	0.385893
29834	ENSG00000258839	149.331	-1.23686	0.161057	-7.67968	1.59482e-14	2.70468e-13	MC1R	0.424294
29869	ENSG00000258910	38.4038	-1.34222	0.229547	-5.84727	4.99695e-09	4.58986e-08	RP11-19E11.1	0.394413
29919	ENSG00000258999	11.59	-1.00948	0.33189	-3.04161	0.00235318	0.00805597	RP11-114N19.3	0.496725
29954	ENSG00000259070	19.4281	-1.0877	0.276636	-3.93188	8.42827e-05	0.000398688	LINC00639	0.47051
30065	ENSG00000259315	12.1804	-1.03687	0.330264	-3.13951	0.00169229	0.00599975	RP11-752G15.9	0.487385
30068	ENSG00000259319	21.1608	-1.80622	0.289115	-6.24741	4.17319e-10	4.38107e-09	RP11-293M10.6	0.28594
30097	ENSG00000259376	3.34747	1.26421	0.369609	3.42039	0.000625321	0.00245257	RP11-505E24.3	2.40195
30174	ENSG00000259523	37.7722	-1.45336	0.239718	-6.06278	1.33791e-09	1.31461e-08	RP11-680F8.3	0.36517
30195	ENSG00000259571	12.7834	-1.1689	0.324973	-3.59691	0.000322017	0.00134794	BLID	0.444761
30312	ENSG00000259803	306.458	1.73879	0.275065	6.32138	2.59244e-10	2.77888e-09	SLC22A31	3.33754
30322	ENSG00000259828	7.9571	1.48496	0.356149	4.16949	3.05284e-05	0.00015737	RP11-63E9.1	2.79909
30342	ENSG00000259877	166.39	-1.07068	0.126649	-8.45393	2.81658e-17	6.10249e-16	RP11-46C24.7	0.476094
30345	ENSG00000259884	8.69486	1.54695	0.367242	4.21234	2.52742e-05	0.00013248	RP11-1100L3.8	2.92198
30380	ENSG00000259974	6619.46	-1.40277	0.0896515	-15.647	3.48518e-55	5.87056e-53	LINC00261	0.378201
30381	ENSG00000259976	107.965	-1.01823	0.151836	-6.70613	1.99848e-11	2.4479e-10	RP11-553L6.5	0.49372
30403	ENSG00000260027	15.7773	-1.987	0.322976	-6.15218	7.64243e-10	7.75774e-09	HOXB7	0.252262
30414	ENSG00000260052	5.23176	-1.12762	0.369805	-3.04924	0.00229419	0.00787208	CTC-527H23.3	0.457669
30423	ENSG00000260077	49.9816	-1.45052	0.209136	-6.93578	4.03982e-12	5.3521e-11	RP11-254F7.2	0.36589
30442	ENSG00000260115	42.3996	-2.07395	0.231317	-8.9658	3.08038e-19	7.7539e-18	CTC-420A11.2	0.237509
30470	ENSG00000260193	11.9353	-1.52565	0.331863	-4.59723	4.28151e-06	2.55783e-05	RP11-83N9.5	0.347323
30485	ENSG00000260244	31.2121	-1.50159	0.260704	-5.75977	8.42285e-09	7.50883e-08	RP11-588K22.2	0.353163
30502	ENSG00000260274	33.1761	-1.10463	0.236385	-4.67302	2.96803e-06	1.81923e-05	RP11-817O13.8	0.465021
30509	ENSG00000260284	3.85568	1.01099	0.373068	2.70993	0.00672974	0.0204595	TPSP2	2.01529
30527	ENSG00000260331	4.96539	1.02363	0.371855	2.75276	0.00590951	0.0182331	RP11-111J6.2	2.03302
30720	ENSG00000260807	48.4182	-1.03254	0.240825	-4.28749	1.80704e-05	9.70121e-05	RP11-161M6.2	0.48885
30740	ENSG00000260853	27.2189	1.00857	0.259367	3.8886	0.000100826	0.000469214	RP11-264B17.2	2.01192
30769	ENSG00000260922	4.21407	-1.41148	0.372788	-3.78627	0.000152926	0.000687123	RP11-538I12.3	0.375927
30849	ENSG00000261105	30.5483	-1.13031	0.260449	-4.33984	1.42583e-05	7.7758e-05	RP11-173B14.5	0.456818
30879	ENSG00000261183	88.2203	1.05658	0.17738	5.95656	2.576e-09	2.45158e-08	RP11-532F12.5	2.07999
30913	ENSG00000261251	13.8819	-1.26093	0.32195	-3.91653	8.98331e-05	0.000422623	RP3-388M5.9	0.417275
30954	ENSG00000261342	86.7336	-1.00733	0.181972	-5.53564	3.10088e-08	2.55683e-07	AC006538.1	0.497465
31052	ENSG00000261578	73.9549	1.00808	0.221498	4.5512	5.33403e-06	3.14304e-05	RP11-21L23.2	2.01123
31127	ENSG00000261754	11.807	1.13822	0.335906	3.3885	0.00070277	0.00272768	CTC-523E23.1	2.20109
31128	ENSG00000261757	10.5642	1.14482	0.342159	3.34588	0.000820209	0.00313516	AC005592.3	2.21119
31138	ENSG00000261780	13127	1.34674	0.0819301	16.4377	1.02748e-60	2.09261e-58	CTD-2354A18.1	2.54337
31204	ENSG00000262136	20.4006	-1.58403	0.293968	-5.38845	7.10685e-08	5.565e-07	CTD-2033A16.3	0.333548
31300	ENSG00000262769	5.89533	1.29452	0.369266	3.50567	0.000455468	0.00184152	RP11-1113L8.1	2.45296
31331	ENSG00000263004	230.721	-1.20409	0.127468	-9.44624	3.51209e-21	1.03938e-19	RP11-166P13.3	0.434043
31353	ENSG00000263154	261	1.41463	0.103671	13.6454	2.15021e-42	2.16987e-40	RP11-1055B8.2	2.66592
31374	ENSG00000263293	18.2708	-1.03436	0.302122	-3.42364	0.000617893	0.00242939	RP11-290H9.4	0.488233
31399	ENSG00000263412	51.478	-1.3875	0.206425	-6.72154	1.79814e-11	2.2134e-10	RP5-890E16.2	0.382227
31483	ENSG00000263843	85.1064	-1.06269	0.194502	-5.46364	4.6647e-08	3.74833e-07	RP11-649A18.12	0.47874
31534	ENSG00000264058	41.1958	-1.1638	0.227489	-5.11588	3.12279e-07	2.22519e-06	KRT222	0.446334
31658	ENSG00000264575	46.2413	-1.00646	0.20782	-4.84295	1.27924e-06	8.32865e-06	LINC00526	0.497766
31710	ENSG00000264868	13.772	-1.53155	0.334193	-4.58282	4.58744e-06	2.73186e-05	CTB-167B5.2	0.345906
31724	ENSG00000264920	133.247	-1.25743	0.150279	-8.36727	5.89695e-17	1.24867e-15	RP11-6N17.4	0.418289
31774	ENSG00000265148	20.7019	-1.30856	0.293137	-4.46398	8.04494e-06	4.5907e-05	BZRAP1-AS1	0.403724
31999	ENSG00000266208	20.3747	-3.30419	0.336759	-9.81174	1.00225e-22	3.23535e-21	CTD-2267D19.3	0.101237
32080	ENSG00000266601	17.3903	-1.0763	0.307572	-3.49935	0.000466397	0.00188197	RP11-6N17.3	0.474243
32095	ENSG00000266680	9.40042	-1.09531	0.349294	-3.1358	0.00171387	0.00606568	RP5-1148A21.3	0.468034
32201	ENSG00000267002	83.5458	-1.05289	0.170003	-6.19335	5.88981e-10	6.08604e-09	RP11-242D8.1	0.482003
32264	ENSG00000267127	9.59264	1.12503	0.34767	3.23591	0.00121257	0.00445331	RP11-795F19.5	2.18106
32323	ENSG00000267248	196.67	-1.14518	0.114706	-9.98361	1.79798e-23	6.10305e-22	CTD-2319I12.4	0.452134
32407	ENSG00000267397	16.3464	1.31053	0.334543	3.91738	8.95182e-05	0.000421407	RP11-873E20.1	2.48033
32453	ENSG00000267500	11.8887	1.24038	0.350017	3.54376	0.000394461	0.00161911	CTD-2006C1.6	2.3626
32580	ENSG00000267767	9.15309	1.57555	0.352598	4.46841	7.88039e-06	4.50024e-05	CTC-523E23.4	2.9805
32702	ENSG00000268211	6.97549	-1.03409	0.35716	-2.89531	0.00378789	0.0123523	AL359091.2	0.488325
32786	ENSG00000268621	4.25629	1.73352	0.37104	4.67206	2.98194e-06	1.82576e-05	AC006262.5	3.32538
32831	ENSG00000268856	10.464	-1.16776	0.340822	-3.4263	0.000611864	0.00240991	AP001579.1	0.445112
32865	ENSG00000269001	5.0399	-1.39962	0.373125	-3.75108	0.000176077	0.000779575	ZNF818P	0.379029
32879	ENSG00000269051	5.34278	-1.79946	0.373223	-4.8214	1.42555e-06	9.20628e-06	CTD-2245F17.3	0.287283
32892	ENSG00000269118	18.6719	2.25654	0.312819	7.21356	5.45071e-13	7.92213e-12	FAM90A28P	4.77844
32994	ENSG00000269549	17.0146	1.0452	0.307269	3.40158	0.000669972	0.00261397	AL031663.2	2.06365
33012	ENSG00000269640	40.8579	3.35757	0.33317	10.0776	6.93701e-24	2.43589e-22	CTD-2521M24.9	10.2501
33056	ENSG00000269834	523.344	1.00497	0.0806375	12.4628	1.19123e-35	8.66464e-34	CTD-3018O17.3	2.0069
33099	ENSG00000269927	59.4795	-1.33064	0.221467	-6.00831	1.8747e-09	1.81108e-08	RP6-91H8.3	0.397591
33128	ENSG00000269974	6.12595	1.12946	0.369497	3.05676	0.00223746	0.00770336	RP11-932O9.10	2.18777
33146	ENSG00000270006	11.5773	-1.65073	0.341931	-4.82766	1.38149e-06	8.94497e-06	RP11-178L8.7	0.31848
33156	ENSG00000270021	34.0268	-1.07173	0.229244	-4.67509	2.93826e-06	1.80246e-05	CTC-203F4.2	0.475747
33297	ENSG00000270490	14.4733	-1.21054	0.328519	-3.68483	0.000228853	0.000989002	RP11-622C24.1	0.432108
33425	ENSG00000270959	70.2932	-1.22904	0.170647	-7.20226	5.92217e-13	8.56516e-12	LPP-AS2	0.4266
33458	ENSG00000271077	11.1337	-1.28483	0.338994	-3.79014	0.000150565	0.00067824	AC096553.5	0.410418
33499	ENSG00000271225	52.4567	-1.29693	0.195972	-6.61796	3.64197e-11	4.31699e-10	RP11-460N11.3	0.40699
33518	ENSG00000271314	9.15147	-1.15202	0.350954	-3.28253	0.00102879	0.00384838	RP11-435O5.6	0.449995
33629	ENSG00000271732	9.64701	1.19031	0.348933	3.41128	0.000646582	0.00252755	RP5-1182A14.5	2.28202
33664	ENSG00000271826	18.9652	-1.22107	0.283583	-4.30586	1.6634e-05	8.97521e-05	RP1-93I3.1	0.428965
33672	ENSG00000271847	17.2165	-1.0026	0.297698	-3.36783	0.000757613	0.0029183	RP4-740C4.8	0.499101
33743	ENSG00000272016	215.449	1.25501	0.117321	10.6972	1.04867e-26	4.49203e-25	RP11-215G15.5	2.3867
33802	ENSG00000272141	20.244	2.78111	0.328162	8.47482	2.35439e-17	5.13588e-16	RP11-465B22.8	6.87382
33818	ENSG00000272168	9.33983	-1.32563	0.342434	-3.8712	0.000108299	0.00050152	CASC15	0.398974
33869	ENSG00000272282	26.6452	-1.42522	0.273377	-5.21339	1.85425e-07	1.36289e-06	RP11-222K16.2	0.372363
33882	ENSG00000272323	82.0635	-1.23719	0.167288	-7.39555	1.40825e-13	2.16534e-12	CTD-2517O10.6	0.424199
33912	ENSG00000272377	15.4379	-1.35736	0.309733	-4.38236	1.17402e-05	6.50547e-05	RP11-682N22.1	0.390296
33966	ENSG00000272502	46.0497	-1.19101	0.221113	-5.38642	7.18732e-08	5.62408e-07	RP11-713M15.2	0.437997
34000	ENSG00000272568	10.0908	-2.42427	0.359035	-6.7522	1.4562e-11	1.81543e-10	CTB-113D17.1	0.186303
34001	ENSG00000272572	7.6825	-1.16348	0.358832	-3.2424	0.00118526	0.00436662	RP11-179B2.2	0.446435
34009	ENSG00000272583	2.7642	-1.03962	0.361047	-2.87944	0.00398376	0.0129008	RP11-344P13.6	0.486457
34097	ENSG00000272791	39.5155	-1.05134	0.265983	-3.95267	7.72847e-05	0.000367994	RP11-464F9.22	0.482519
34112	ENSG00000272823	11.792	-1.02453	0.327361	-3.12967	0.00175	0.00618414	RP11-295M18.6	0.49157
34114	ENSG00000272825	115.535	-1.49787	0.159229	-9.407	5.10518e-21	1.49115e-19	LL21NC02-1C16.2	0.354077
34162	ENSG00000272941	32.4875	1.18579	0.243376	4.87227	1.10325e-06	7.24598e-06	RP11-134L10.1	2.27488
34206	ENSG00000273027	21.1838	-1.39799	0.276094	-5.06344	4.11763e-07	2.88814e-06	LL21NC02-1C16.1	0.379459
34243	ENSG00000273117	101.499	-1.30737	0.150025	-8.71436	2.92405e-18	6.8237e-17	AC144652.1	0.404057
34311	ENSG00000273270	159.447	-1.46907	0.124629	-11.7876	4.52412e-32	2.76923e-30	RP11-212P7.2	0.361215
34316	ENSG00000273287	6.97172	-1.29073	0.361052	-3.57492	0.000350334	0.00145397	CTA-268H5.14	0.408744
34352	ENSG00000273356	95.7894	1.07593	0.167025	6.44174	1.18115e-10	1.32373e-09	RP11-804H8.6	2.10808
34367	ENSG00000273382	49.2312	-1.50468	0.208017	-7.23347	4.7082e-13	6.876e-12	RP5-1065J22.8	0.352407

## Sheet: RPKM
Geneid	ctrl1	ctrl2	ctrl3	ctrl4	SigXII1	SigXII2	SigXII3	SigXII4
ENSG00000227232.4	0.305396	0.221426	0.0803694	0.0486014	0.230649	0.224204	0.0995383	0.140869
ENSG00000238009.2	0	0	0	0	0.00582473	0	0	0
ENSG00000233750.3	0	0.00926257	0	0.00880997	0.00545343	0	0	0
ENSG00000237683.5	0.400126	0.464416	0.266093	0.441723	0.4453	0.395899	0.323097	0.425246
ENSG00000239906.1	0	0.109316	0	0	0	0	0	0
ENSG00000241860.2	0.032516	0.0398971	0.0537871	0.0162632	0.053691	0.0350112	0.0388593	0.0471381
ENSG00000228463.4	0.131001	0.133949	0.126408	0.101923	0.115667	0.0705272	0.0695811	0.0646227
ENSG00000237094.7	0.00418935	0	0.00606368	0.00488915	0	0	0.00500662	0.0106282
ENSG00000225972.1	0.541496	0.379666	0.223932	0.451392	0.279415	0.416464	0.73958	0.392501
ENSG00000225630.1	0.523713	0.40585	0.59844	0.321682	1.135	1.54331	1.38352	1.15382
ENSG00000237973.1	3.37562	3.59268	3.50919	2.35063	4.27087	4.51822	4.07871	5.20452
ENSG00000229344.1	0.632918	0.931907	0.793942	0.88637	1.09734	0.954082	0.756389	0.695797
ENSG00000240409.1	0.556071	0.511723	0.201215	0.16224	0.200855	0.299372	0	0.176341
ENSG00000248527.1	0.71836	0.36294	0.550459	0.295891	0.641054	0.636989	0.4545	0.482413
ENSG00000198744.5	341.217	305.516	305.951	234.287	326.649	333.527	258.211	289.752
ENSG00000229376.3	0	0	0	0	0.00846781	0	0.0140083	0.0148687
ENSG00000224956.5	0.0931284	0.114268	0.101096	0.0543424	0.0336383	0.100275	0.027824	0.0885985
ENSG00000235373.1	0	0	0.00857025	0.0069102	0.00427746	0	0	0.0225325
ENSG00000228327.2	0.109251	0.0536202	0.0948779	0.102	0.0473542	0.0470538	0.104451	0.0554329
ENSG00000237491.4	0.046944	0.0320001	0.0377482	0.0365238	0.0678254	0.0673952	0.0561019	0.0595475
ENSG00000230092.3	0.0550223	0	0.0796394	0.0642134	0.079497	0.0592447	0	0
ENSG00000269831.1	0	0	0	0	0.161151	0	0	0
ENSG00000177757.1	0	0	0	0	0	0	0.0176906	0.0187771
ENSG00000225880.4	0.152951	0.348531	0.0948779	0.0765002	0.205201	0.0941077	0.208902	0.0831494
ENSG00000228794.4	0.351058	0.455599	0.39575	0.41364	0.504776	0.505209	0.451816	0.389646
ENSG00000230368.2	0.0584001	0	0	0	0	0	0	0
ENSG00000272438.1	0.409924	0.301786	0.355995	0.382719	0	0.176552	0.489893	0.103996
ENSG00000230699.2	0.378267	0.290083	0.410629	0.286945	0.163958	0.101824	0.090412	0.131952
ENSG00000223764.2	0.159408	0.195594	0.0401266	0.0566197	0.0550754	0.0373133	0.0331315	0.0527494
ENSG00000187634.6	0.0538721	0.0661009	0	0.0733495	0.0129725	0.0386708	0	0.0341678
ENSG00000188976.6	14.7026	14.9739	14.0618	14.5818	14.4983	14.5891	15.4661	14.4982
ENSG00000187961.9	3.87362	4.17051	2.90762	2.70054	3.85153	4.89188	5.5511	4.48353
ENSG00000187583.6	2.43784	2.34313	1.24969	1.57664	1.90787	2.26399	2.52496	2.42234
ENSG00000187642.5	0.438982	0.52717	0.33797	0.327007	0.485807	0.472669	0.558106	0.556839
ENSG00000272512.1	0.413854	0.270826	0.399342	0.33809	0.607908	0.683273	0.873775	0.839945
ENSG00000188290.6	7.79904	7.23233	4.06083	4.44577	11.1008	19.0122	23.0398	22.757
ENSG00000231702.2	1.49489	1.14639	2.16371	1.52653	0.674951	2.41441	2.90309	1.65921
ENSG00000224969.1	0.549873	0.374829	0.884319	0.427816	0.838601	0.789426	0.803175	0.775002
ENSG00000187608.5	384.903	368.136	208.784	213.877	1128.25	1448.06	2192.57	2023.35
ENSG00000188157.9	55.8625	50.8985	28.9926	31.5447	75.7129	96.1928	109.141	105.388
ENSG00000217801.5	4.94412	4.73279	4.79634	5.10483	5.18994	5.62325	5.33836	5.145
ENSG00000273443.1	0.763675	0.298145	0.653159	0.486132	0.827527	0.971784	0.87117	0.572417
ENSG00000237330.2	0.166427	0.0185641	0.0437975	0.070628	0.0765086	0.130326	0.180812	0.0767668
ENSG00000131591.13	3.3638	2.99361	1.84473	2.39579	3.08769	3.8768	4.15601	3.75881
ENSG00000223823.1	0	0	0.0257108	0	0	0	0	0.0225325
ENSG00000207730.1	0	0	0	0	0.875304	0.652315	0	0
ENSG00000207607.1	0	1.17696	0	0	1.84786	1.37711	1.14635	2.02792
ENSG00000198976.1	0.346707	0	0	0	0.751391	2.23988	2.48606	2.63874
ENSG00000272141.1	0.0874671	0.17887	0	0.0340259	1.24267	0.973185	1.56795	1.14648
ENSG00000205231.1	0	0	0	0	0.0117715	0	0.00973683	0.0103348
ENSG00000162571.9	0.00729816	0	0	0	0.0316335	0.0550075	0.0174438	0.0185151
ENSG00000186891.9	4.81011	4.3814	2.94904	3.08871	6.44898	10.1775	10.3925	7.91334
ENSG00000186827.6	0.0836045	0.041033	0	0	0	0.018004	0.0799314	0.0212101
ENSG00000078808.12	93.4493	91.9427	74.219	77.4441	71.1638	79.1436	79.0126	68.8193
ENSG00000176022.3	15.6711	16.4219	14.6593	14.429	16.9181	20.7343	19.1715	18.8067
ENSG00000184163.3	0.176446	0.255862	0.208954	0.13104	0.324458	0.345429	0.498413	0.284859
ENSG00000260179.1	0.221643	0.317282	0.240605	0.194	0.186803	0.258539	0.176588	0.164004
ENSG00000160087.16	16.0556	17.3397	12.7553	14.3685	16.209	18.6094	17.1368	16.8724
ENSG00000230415.1	4.09492	2.40899	3.16648	2.48767	2.39088	1.87239	2.34633	2.63274
ENSG00000162572.15	3.4675	3.53528	2.14207	2.24447	1.74055	1.87064	2.71706	2.60279
ENSG00000131584.14	5.80172	5.82804	4.31692	4.22416	7.20482	8.178	9.29156	7.77788
ENSG00000169972.7	10.3245	10.7388	7.64753	7.66391	9.53814	11.8512	11.6615	10.1339
ENSG00000127054.14	18.0572	18.2215	15.3431	16.2443	17.6651	18.2819	19.0779	16.8525
ENSG00000240731.1	6.48593	6.22022	4.96364	4.43721	5.60104	5.77958	4.54382	6.99791
ENSG00000224051.2	33.888	31.8416	20.125	23.5453	30.5809	40.5738	39.88	34.4033
ENSG00000169962.4	0.402354	0.329125	0.254786	0.30326	0.284608	0.315897	0.500881	0.382783
ENSG00000107404.13	63.5959	62.9301	43.9574	52.3696	75.157	88.084	95.1213	82.8062
ENSG00000162576.12	6.90606	6.41028	5.73309	4.84178	7.06722	7.37168	7.83503	7.699
ENSG00000175756.9	79.7608	72.4795	51.484	54.9733	58.4045	77.6388	78.1358	72.7209
ENSG00000223663.2	0	0.288629	0	0.0915084	0.0566443	0.337711	0	0.0994621
ENSG00000221978.7	44.4344	42.877	40.5241	29.0779	44.3873	42.3499	42.7629	42.0621
ENSG00000224870.3	21.7905	23.3528	20.2401	21.1344	16.3673	16.0754	17.1748	14.3553
ENSG00000242485.1	27.7342	28.926	27.0107	26.4405	26.4926	28.0509	30.3075	26.5128
ENSG00000272455.1	1.96505	1.94744	1.85968	1.30101	1.48782	1.60723	1.64839	1.65376
ENSG00000235098.4	0.0108838	0.0133544	0	0	0.0235875	0.0234379	0	0.0138058
ENSG00000225905.1	0.0529957	0	0	0	0	0	0	0
ENSG00000225285.1	0.0338151	0.0829822	0	0	0	0.0364101	0.121236	0.0857875
ENSG00000179403.10	2.01124	1.79856	1.15127	1.48524	1.27645	1.71901	1.92152	1.62874
ENSG00000215915.5	0.0651383	0.0266415	0.0314271	0.0337863	0.0365994	0.023379	0.0518971	0.0183615
ENSG00000160072.15	3.50237	3.4999	2.7954	2.86509	3.70265	3.75515	4.33654	4.00454
ENSG00000197785.9	14.6556	16.5327	12.5674	12.5405	14.5973	15.8711	20.0023	17.0322
ENSG00000205090.4	0.918404	0.516487	0.66465	0.491249	0.276443	0.206017	0.365856	0.339785
ENSG00000160075.10	32.4983	34.5739	32.2208	34.1652	29.2601	31.0363	30.3863	29.8113
ENSG00000215014.3	0.621282	0.693011	0.572247	0.88985	0.408017	0.516923	0.371242	0.286576
ENSG00000228594.1	2.3187	2.7773	1.91776	1.88455	0.757757	1.11457	1.03914	0.927884
ENSG00000272106.1	4.22189	4.12342	3.61742	3.06504	2.70311	3.19276	3.07118	3.43891
ENSG00000197530.8	16.4447	15.3608	9.33558	10.1973	13.3855	15.0878	16.295	14.4353
ENSG00000189409.8	0.164583	0.201943	0.109947	0.162525	0.0182917	0.23174	0.18156	0.128474
ENSG00000248333.3	15.4824	15.7593	13.8394	14.957	13.3166	13.0275	15.4373	13.6564
ENSG00000189339.7	22.4635	20.8409	20.5049	20.952	16.7482	16.2045	17.7471	16.5925
ENSG00000269737.1	0.242841	0.198644	0.527233	0.448726	0.482433	0.370425	0.435322	0.462058
ENSG00000269227.1	0.114648	0.351682	0	0.535197	0.165645	0.308615	0.411042	0.509
ENSG00000215914.3	0.025602	0	0	0.0298786	0.0184951	0	0	0.0649512
ENSG00000008128.18	0.23843	0.172531	0.185825	0.235449	0.260574	0.190899	0.2338	0.116324
ENSG00000268575.1	0.13598	0.0903753	0.139412	0.0859592	0.0736745	0.0976096	0.12188	0.0790566
ENSG00000227775.3	0.740538	0.678279	0.573669	0.559929	0.550039	0.460451	0.486128	0.396911
ENSG00000215790.2	1.73533	1.4383	1.48042	1.71673	1.26192	1.13842	1.38716	1.07875
ENSG00000008130.11	20.1544	20.1631	18.6866	19.3625	21.6477	23.2621	22.5487	20.2814
ENSG00000078369.13	123.376	124.34	125.794	127.175	110.453	109.64	110.639	111.335
ENSG00000231050.1	0.571722	0.584585	1.0114	0.444816	0.321235	0.307798	0.26571	0.362609
ENSG00000169885.5	0.495936	0.517235	0.376855	0.376206	0.286614	0.213597	0.162988	0.157271
ENSG00000178821.8	3.06903	3.54418	2.74366	3.24459	3.03872	2.79914	3.27939	2.9312
ENSG00000142609.13	0.0303901	0.0237291	0.0399879	0.0322423	0.0239499	0.011899	0.0297153	0.0245313
ENSG00000233542.1	0	0.0180701	0	0	0	0	0	0
ENSG00000226969.1	0.0534882	0	0.154838	0.062423	0.0386403	0	0	0
ENSG00000067606.11	4.65793	4.57314	3.99278	4.93023	4.75609	4.67047	4.37312	4.50307
ENSG00000271806.1	0.0205744	0.0336596	0.00992646	0.0240111	0.0247718	0.036922	0.0327841	0.0173988
ENSG00000182873.4	1.87337	2.06739	1.89325	2.16042	1.8258	1.63518	1.81491	1.65921
ENSG00000162585.12	6.62734	6.17708	3.95828	4.27319	4.95259	6.44749	6.84792	6.10648
ENSG00000203301.2	0.165456	0.203015	0.128952	0.207948	0.165499	0.123337	0.0304206	0.0807222
ENSG00000234396.3	0.353088	0.216619	0	0	0	0.190092	0.105492	0.111971
ENSG00000157933.9	37.0074	34.4959	28.0668	31.6061	35.19	39.0523	40.2561	38.9761
ENSG00000116151.9	0.702037	0.676513	0.812904	0.80332	0.400777	0.460921	0.536136	0.469152
ENSG00000272161.1	0.0583705	0.0716205	0	0	0.126502	0	0.139515	0.0740418
ENSG00000269753.1	0.249149	0.229279	0.180309	0.218075	0.224984	0	0.372191	0.0790099
ENSG00000269896.1	2.23566	2.52311	1.67852	2.02311	1.02776	0.926845	1.42877	1.31937
ENSG00000272420.1	0.607958	0.435145	0.29332	0.236504	0.182997	0.490959	0.484373	0.449856
ENSG00000271921.1	0.7467	0.422861	0.748229	0.737364	0.788385	0.309231	0.549149	0.510016
ENSG00000271847.1	0.889601	1.18646	0.839746	1.39932	0.530889	0.291525	0.508461	0.392501
ENSG00000157916.14	49.3052	48.8864	47.6649	47.0933	36.2194	37.7062	38.3797	38.678
ENSG00000157911.5	11.3902	10.1837	8.63694	9.73142	7.87027	9.05167	9.97684	9.60335
ENSG00000149527.13	0.771399	0.792576	0.614282	0.610554	0.464709	0.577681	0.475297	0.446929
ENSG00000224387.1	0	0	0	0	0.0913779	0.136198	0.0755835	0.0802255
ENSG00000229393.1	0.0559857	0.0686944	0.0810339	0	0	0.120564	0.133815	0.0710167
ENSG00000157881.9	10.5271	11.6654	9.60303	9.77951	12.013	12.6893	12.3844	10.917
ENSG00000197921.5	0	0	0.0318924	0	0	0	0.0263327	0
ENSG00000272449.1	2.45584	2.94241	1.96548	1.78708	2.67161	3.95089	3.1421	2.60209
ENSG00000238164.2	0.0890918	0.0747948	0.0542955	0.0820847	0.0270992	0.0605865	0.0504341	0.0713754
ENSG00000157873.13	4.09046	4.35471	3.04064	3.19149	2.75441	2.75023	4.01471	3.66845
ENSG00000225931.3	0.0665613	0.0816706	0.096341	0.0517866	0.0160281	0.0955588	0	0.0281439
ENSG00000228037.1	0.137907	0.225616	0.0665358	0.321887	0.265667	0.0989935	0.219747	0.174933
ENSG00000157870.10	19.4969	19.67	17.5021	18.6687	19.7012	22.6229	23.9582	21.415
ENSG00000142606.11	0.0295448	0	0.0320724	0.00862002	0	0.00795302	0	0.0281077
ENSG00000215912.7	0.24387	0.119691	0.141191	0.0683056	0.133892	0.0997821	0.116578	0.129924
ENSG00000142611.12	0.0382903	0.0433682	0.0170528	0.0240619	0.0276612	0.0348858	0.0528001	0.0298895
ENSG00000226286.1	0	0	0.088809	0	0	0	0	0
ENSG00000272235.1	0.00831455	0	0	0	0	0	0	0
ENSG00000130762.10	2.62782	2.34843	2.04401	2.55967	1.70777	1.62639	2.89318	2.48031
ENSG00000272088.1	0.376658	0.184863	0.21807	0.791236	0.2721	0.405562	0.180055	0.191113
ENSG00000162591.11	10.7274	9.24483	5.97049	6.19763	9.44474	11.8235	11.5058	9.82702
ENSG00000238260.1	1.38794	0.737968	0.468746	0.0539929	0.50133	0.19926	0.331741	0.528173
ENSG00000158109.10	95.6997	95.9221	89.6523	96.4102	83.55	86.6911	91.0621	89.9712
ENSG00000116213.11	7.71263	8.14928	7.32898	7.12393	6.36175	6.71531	7.24081	6.4326
ENSG00000078900.10	0.11914	0.109639	0.104698	0.0794525	0.0706986	0.0962123	0.0457658	0.0485766
ENSG00000227589.1	0	0	0	0	0	0	0.0456107	0
ENSG00000227372.6	10.1026	9.94452	8.68764	8.38953	10.4777	9.49698	12.0317	11.8023
ENSG00000162592.4	0.0372433	0	0.0179687	0.0289764	0.0179366	0.0133671	0	0.0157475
ENSG00000235169.3	2.89576	2.44276	1.48443	1.86576	1.61252	2.40345	2.6676	2.5636
ENSG00000130764.5	38.2949	38.4761	37.0981	36.6431	29.0267	30.0404	30.0284	30.0564
ENSG00000266075.1	1.07303	0.478765	0.423574	1.02458	0.563755	0.525169	0.816045	1.36111
ENSG00000272153.1	1.89677	2.19434	1.56879	1.26492	2.11408	1.92562	1.74867	1.64983
ENSG00000116198.8	12.3788	11.8982	12.6393	13.0906	12.6088	12.475	12.6192	13.0327
ENSG00000169598.11	3.59708	3.56203	3.54296	3.34442	4.2267	3.98562	3.90639	4.38296
ENSG00000198912.6	10.6962	10.8872	10.783	10.7149	10.7306	10.3942	10.5726	10.5648
ENSG00000236423.1	0.948837	0.955704	0.830159	1.04949	0.982133	0.907286	0.7616	0.745501
ENSG00000233304.1	0	0	0.0116638	0	0.0232859	0	0	0
ENSG00000226374.1	0	0	0	0.0358416	0	0	0	0
ENSG00000229280.1	0	0.0949164	0	0	0.055883	0	0	0
ENSG00000264101.1	0	0	0	0	0.296978	0	0	0
ENSG00000131697.13	2.25545	2.25256	1.84738	1.92569	1.92617	1.932	2.33501	2.2206
ENSG00000069424.10	4.74272	4.34636	3.77667	3.94525	3.70027	3.8208	4.15525	4.11063
ENSG00000116254.13	0.500464	0.485542	0.547491	0.488983	0.269052	0.250637	0.358162	0.398613
ENSG00000116251.5	43.9402	45.3972	47.4486	48.5523	38.6878	39.2877	31.4778	32.1446
ENSG00000226944.1	2.05548	0.934098	0.550945	0.799609	0.769944	0.409854	0.545881	0.772542
ENSG00000158286.8	5.4538	4.94378	4.45926	3.31501	6.20339	6.01348	6.32973	5.72622
ENSG00000116237.11	55.6544	58.2561	59.7711	59.6912	57.2128	57.9059	63.0025	64.8051
ENSG00000225077.2	0.170781	0.167639	0.197752	0.159447	0.123374	0.165498	0.326556	0.238296
ENSG00000173673.7	0	0	0.0597581	0	0	0.0444547	0	0
ENSG00000158292.6	67.3594	71.6299	58.4875	65.8015	70.198	79.4359	83.7689	69.777
ENSG00000097021.15	23.459	25.6083	22.3583	22.682	19.5689	21.6236	25.2516	23.6312
ENSG00000069812.7	1.55406	1.67174	1.50984	1.58384	2.03771	2.13749	2.03532	2.14006
ENSG00000187017.10	1.96093	1.77017	1.41913	1.43031	1.51778	1.28947	1.89152	1.66123
ENSG00000231868.1	0.245954	0.20119	0.118665	0	0.0592264	0	0.0979786	0.103996
ENSG00000215788.5	4.39215	4.42488	3.84834	2.74292	4.60021	5.02972	4.59944	4.22975
ENSG00000171680.16	10.5192	10.1296	8.42133	7.15716	11.9338	12.3869	13.1252	11.1125
ENSG00000162408.10	2.97907	3.26316	3.98638	3.40303	3.59444	3.43711	3.44235	3.37347
ENSG00000229519.2	0.143524	0	0.103869	0	0.103683	0	0.0857618	0.0910289
ENSG00000173662.15	0.169157	0.0976734	0.0432069	0.0696755	0.0646944	0.021428	0.0118916	0.0378658
ENSG00000204859.7	9.7392	9.51922	8.68547	8.5693	8.1021	7.69291	8.62244	8.10628
ENSG00000162413.12	31.7838	31.0528	28.6065	32.35	23.3566	24.8576	28.26	25.3055
ENSG00000116273.5	19.2939	20.5465	19.0436	18.9221	22.8329	24.6213	25.571	26.0209
ENSG00000041988.11	7.15176	6.54672	6.62822	6.48249	5.84038	6.01893	6.88316	6.5529
ENSG00000007923.11	11.2714	10.8801	10.6496	11.2293	16.6607	16.1456	16.9914	17.1272
ENSG00000237436.1	0.346707	0.425409	0.702554	0.485546	0.500927	0.5973	0.745818	0.43979
ENSG00000171735.14	1.92743	2.10101	2.05912	2.07868	1.74878	1.9024	1.8167	1.87734
ENSG00000270171.1	0.0334418	0	0.0484037	0.039028	0	0.018004	0	0.0424202
ENSG00000270035.1	0.0504854	0.123891	0.292291	0	0	0	0	0
ENSG00000269978.1	0.323333	0.132243	0	0	0.155719	0	0	0
ENSG00000049245.8	50.7554	53.3088	56.7878	55.5589	46.8494	48.588	48.4457	50.8523
ENSG00000269925.1	0.512561	0.628912	0.423933	0.170909	0.740556	0.867263	0.962583	0.557291
ENSG00000049246.10	2.66735	2.33085	2.19653	2.44616	2.28547	2.19536	2.3513	2.34624
ENSG00000236266.1	0.173353	0.127623	0.100365	0.121386	0.125232	0.149325	0.124303	0.131937
ENSG00000049247.9	0.225952	0.198031	0.163522	0.263696	0.0349778	0.052134	0.057864	0.0818903
ENSG00000049249.4	0.0881947	0.139133	0.164126	0.102927	0.0819161	0.189925	0.1054	0.0958912
ENSG00000116288.8	56.7009	61.7501	64.4146	62.8519	53.3458	55.7135	52.1668	54.4722
ENSG00000116285.8	48.7883	56.776	65.8701	68.9483	79.7272	72.7621	60.6639	50.8037
ENSG00000238290.1	0.112629	0.0690977	0.0407548	0.098582	0.142387	0.166749	0.0336502	0.0535752
ENSG00000232848.1	0.0359708	0.0882723	0.104129	0.125938	0.103942	0.0387312	0.0429881	0
ENSG00000229305.1	0	0.0328455	0	0.0312406	0	0	0.0319911	0
ENSG00000227634.1	0.0579007	0	0.0838057	0.135145	0	0.062344	0	0
ENSG00000233645.1	0.0603284	0	0	0	0	0	0	0.153051
ENSG00000162426.10	1.95299	1.72388	1.44222	1.68616	2.41141	2.69294	2.38161	2.22453
ENSG00000252254.1	0	0.312468	0	0	0.183969	0.274203	0.608681	0
ENSG00000142599.13	7.69512	7.548	6.87612	7.92074	11.9837	11.2971	11.6748	10.656
ENSG00000232912.1	0.122977	0.0502976	0	0	0	0.0882762	0.0979786	0.103996
ENSG00000234619.1	0.0437335	0	0	0.0510389	0	0.0470896	0	0
ENSG00000224315.2	0	0	0.0592481	0.0955436	0.0591422	0.0440753	0	0.051924
ENSG00000228423.2	0	0	0	0	0	0	0	0.103407
ENSG00000229716.2	0	0	0	0	0	0	0	0.098923
ENSG00000074800.9	294.688	291.972	286.361	303.024	492.936	518.9	516.422	470.125
ENSG00000236269.1	0	0.0474582	0.279915	0	0.055883	0.0416464	0.138671	0.147188
ENSG00000230679.1	0.18932	0.154864	0.0913408	0.0736482	0.0911775	0.0679495	0.0754177	0
ENSG00000238249.1	0	0	0	0.0452	0	0.0417025	0	0.0491287
ENSG00000232663.2	0.176544	0.216619	0.51106	0.618103	0.255073	0	0.421969	0
ENSG00000131686.10	0.0108102	0.0530562	0.0312933	0.0378478	0.00780934	0.0116397	0	0
ENSG00000265141.1	0.0968911	0	0	0	0	0	0	0
ENSG00000197241.3	0	0	0	0	0	0.0201332	0	0
ENSG00000142583.13	0.00419852	0	0	0	0.00303304	0.00904142	0.0200703	0
ENSG00000180758.10	1.15707	1.17653	1.20178	1.21906	1.90393	1.83418	1.90133	1.59682
ENSG00000234546.2	0	0.0716932	0.0845714	0.034095	0	0.0314568	0.0349142	0.0370585
ENSG00000049239.8	4.69577	4.35253	4.34344	4.51456	4.13049	3.85941	4.16552	4.12764
ENSG00000252841.1	0.201235	0	0	0	0	0	0	0
ENSG00000171621.9	4.63403	4.23334	3.831	3.7995	5.22308	5.83643	6.27578	5.19167
ENSG00000171612.6	1.74721	2.06137	2.17227	2.34405	2.44348	2.58074	2.60561	2.40572
ENSG00000231181.1	0.0514788	0.0631644	0.0745106	0.060078	0.0371887	0.0554293	0	0
ENSG00000188807.8	3.85438	3.71805	2.91406	3.49809	3.78269	4.26054	5.58147	4.90481
ENSG00000171608.11	1.07809	1.22106	1.30141	1.25817	1.33377	1.33001	1.28319	1.15714
ENSG00000231789.2	2.66621	2.51938	3.06065	2.25321	0.84128	1.5509	0.87899	0.660856
ENSG00000171603.12	66.0636	63.9295	59.6711	66.2006	50.8661	51.1622	52.5291	50.6138
ENSG00000178585.10	22.5961	22.381	20.0096	20.5239	8.48205	8.62907	8.7545	8.1675
ENSG00000162441.7	11.152	11.2174	12.9937	11.9563	9.91771	9.422	10.0018	9.66168
ENSG00000228150.1	0.261606	0.722228	0.473312	0.381632	0.283479	0.422522	0.312641	0.248881
ENSG00000173614.9	3.64546	3.80662	3.83988	3.99943	2.45764	2.14408	2.18577	2.32001
ENSG00000202415.1	0.360836	0.221373	0.130569	0.526389	0.260671	0.388526	0.107807	0.228856
ENSG00000162444.11	9.62564	10.1293	10.7394	9.63432	7.43653	8.31304	8.42786	8.69109
ENSG00000130939.14	7.49327	6.96907	7.23659	7.69777	7.05534	7.10213	6.62976	7.03693
ENSG00000224340.1	0	0	0	0.0996546	0	0	0	0
ENSG00000233623.2	0.0846372	0	0	0	0	0.0455661	0	0
ENSG00000201746.1	0	0.32999	0	0	0	0	0	0
ENSG00000054523.12	4.53615	4.32256	4.56699	4.8668	5.51994	4.70912	5.55325	6.11093
ENSG00000265945.1	0.195096	0	0.141191	0.113843	0	0	0	0
ENSG00000142657.16	32.3703	33.6164	32.5619	31.8361	39.6692	39.5544	34.846	33.5211
ENSG00000175279.17	1.45042	1.69315	1.6474	1.26952	1.06962	0.900158	1.07132	1.22655
ENSG00000241563.2	0.636652	0.374962	0.294877	0.38636	0.312747	0.301623	0.121736	0.258425
ENSG00000160049.7	11.2378	10.9521	11.9759	12.2528	9.70673	9.24589	8.68331	8.51654
ENSG00000142655.8	11.6067	11.023	9.40112	9.9237	8.48892	9.34204	9.82913	9.68934
ENSG00000243267.2	0	0	0	0	0	0	0.123707	0
ENSG00000130940.10	0.314776	0.236722	0.205759	0.222192	0.403446	0.360799	0.342813	0.450808
ENSG00000272078.1	0.0217922	0.017826	0.0262851	0.0211937	0.0341096	0.0351968	0.0347247	0.0414645
ENSG00000215785.2	0.0582524	0	0.0843146	0	0.0420819	0	0	0
ENSG00000207213.1	0	0	0	0	0.247482	0	0	0
ENSG00000120948.11	31.871	31.7337	33.7843	34.3247	30.9173	29.671	31.3101	34.1649
ENSG00000009724.12	0.291084	0.390383	0.372325	0.181704	0.479245	0.276977	0.347869	0.463689
ENSG00000271895.1	1.42229	1.46106	1.62776	1.19666	2.12664	1.88759	1.85788	1.67828
ENSG00000116649.5	56.1888	60.4791	46.8743	53.4011	63.7236	74.7851	73.8362	62.1775
ENSG00000171824.9	11.0495	11.2638	11.1223	11.4407	12.8201	12.3258	13.3025	13.7546
ENSG00000226849.1	0.0429182	0.0658257	0.01553	0.0125218	0.0310044	0.0231059	0.0256454	0.0136102
ENSG00000230337.1	0.375815	0.658748	0.543955	0.501248	0.465414	0.693693	0.192484	0.204306
ENSG00000198793.8	7.37047	6.84385	7.30678	7.96706	10.1121	9.0687	9.85544	10.1806
ENSG00000225602.1	0.150861	0.0925529	0.054589	0.0440152	0.0272457	0.0406094	0.0901454	0.0478409
ENSG00000171819.4	0.0385746	0.094662	0.018611	0.0300121	0.0743109	0.0553797	0.0614664	0.0652415
ENSG00000238173.1	0.191844	0.470786	0.555352	0	0.554359	0	0	0
ENSG00000120942.9	9.52427	9.24063	10.0809	10.1504	9.53112	10.1454	10.2589	9.78287
ENSG00000238199.1	0.131701	0	0.190624	0.0768503	0.142713	0.496326	0.157393	0.33412
ENSG00000204624.6	0.552497	0.488327	0.345627	0.524573	0.287507	0.241991	0.33014	0.403869
ENSG00000116661.9	9.2633	10.3066	8.24816	9.05447	13.7491	15.871	16.7456	13.3306
ENSG00000132879.9	9.19515	8.15899	7.49891	7.4937	9.57791	9.769	11.0085	8.8281
ENSG00000116663.6	8.32632	8.13021	7.8887	7.45478	8.41411	8.70864	11.8876	11.0052
ENSG00000116670.10	10.2069	10.0913	9.04703	9.63861	8.63685	9.44277	11.36	10.081
ENSG00000162490.6	0.00391732	0	0.0113399	0	0.028299	0.00843587	0.00468152	0.00993809
ENSG00000177674.11	12.1352	13.2354	10.3401	10.8771	11.3555	12.2641	16.8489	15.7233
ENSG00000215910.3	0	0	0.00640299	0	0	0	0	0
ENSG00000177000.6	2.53282	2.58231	2.32847	2.70931	2.44439	2.21451	2.79124	2.74824
ENSG00000011021.17	6.17837	5.59075	5.31231	5.98104	4.46028	3.96089	4.56608	4.76697
ENSG00000242349.1	0.342819	0.296922	0.204317	0.494222	0.116544	0.19542	0.0722995	0.1279
ENSG00000175206.6	0.0513869	0.0630516	0.0743775	0.0599707	0.0185611	0	0.0307058	0.0651832
ENSG00000120937.8	0	0	0	0	0	0	0	0.0525974
ENSG00000224904.1	0	0	0	0	0.00788338	0	0	0
ENSG00000201801.1	0.239806	0	0	0	0	0	0	0
ENSG00000116685.11	14.84	14.3453	13.1517	13.4396	15.6626	16.3849	17.3787	15.1306
ENSG00000083444.12	34.4941	35.0965	32.0606	33.754	45.0938	48.0209	45.826	40.8459
ENSG00000116688.12	35.2403	34.8332	33.5355	37.1155	45.1302	43.4961	50.2891	47.6963
ENSG00000270914.1	0	0	0	0	0.223532	0	0	0
ENSG00000116691.6	7.72206	8.34848	6.26026	6.84529	7.45025	7.403	9.47231	7.31087
ENSG00000120949.10	0.115476	0.122797	0.167141	0.0988281	0.027807	0.0497351	0.0460012	0.0585916
ENSG00000028137.12	0.420265	0.506288	0.420275	0.535055	0.408483	0.353785	0.611833	0.668794
ENSG00000225196.2	0	0	0	0.106277	0	0	0	0
ENSG00000048707.9	4.40716	3.95156	4.50784	4.99644	5.3325	4.65856	4.78012	5.05396
ENSG00000239149.1	0.18932	0	0	0	0.136766	0.203848	0.226253	0.240149
ENSG00000229484.1	0.1314	0	0	0	0	0.141484	0	0
ENSG00000162496.4	39.5786	44.1565	38.7988	38.04	37.5041	40.7487	43.4042	41.719
ENSG00000221340.1	1.13967	1.04878	1.64956	0	1.64661	0.920345	0.680999	0
ENSG00000272482.1	3.25301	2.35393	2.77676	2.62828	1.26539	1.61661	1.6946	1.05805
ENSG00000157330.5	0	0	0	0.00775066	0.00479771	0	0	0
ENSG00000179172.7	0.0259717	0	0	0	0	0	0	0.0329446
ENSG00000179412.8	0	0	0	0.0290516	0.0179831	0	0	0.0631533
ENSG00000162494.5	0	0	0	0.0152031	0	0	0	0
ENSG00000116731.18	3.43012	3.22283	3.78649	3.49579	3.31915	2.90759	3.25234	3.5891
ENSG00000189337.11	0.327732	0.290425	0.352476	0.393101	0.44885	0.480311	0.435185	0.40706
ENSG00000175147.7	0.029136	0.0238332	0.0140572	0.0453373	0.00701602	0.0418292	0.0232133	0
ENSG00000171729.9	2.77489	3.42055	3.10526	2.96855	2.76561	2.9325	3.43905	3.38953
ENSG00000142621.15	0.0314622	0.0358466	0.026022	0.0445858	0.0275989	0.00725926	0.0268571	0.0285065
ENSG00000233485.1	0	0	0.0134143	0	0	0	0	0
ENSG00000228140.1	0.0222299	0.0136381	0.00804392	0.0194575	0.00802954	0.00598396	0.019925	0.0281982
ENSG00000142634.8	20.1471	21.177	17.2958	16.9311	15.8686	19.2325	18.9684	19.1671
ENSG00000162438.7	0.0412746	0.0101288	0	0	0.0238537	0.0088884	0.0295959	0.0104712
ENSG00000142615.7	0	0	0	0	0.0136856	0.0203983	0.0452804	0
ENSG00000215704.5	0	0	0	0.0230498	0.028536	0.0850651	0.0472072	0.0501065
ENSG00000132906.13	3.19498	3.27021	2.90113	2.65788	2.08319	2.28756	2.46719	2.61178
ENSG00000116138.8	4.08647	4.34609	4.57713	4.49847	4.09069	3.94413	3.58644	4.24151
ENSG00000272510.1	0	0	0	0	0.120165	0	0	0
ENSG00000116771.5	0.483448	0.296595	0.416514	0.523904	0.0914693	0.0495759	0.0550248	0.0730052
ENSG00000237301.1	0.0809186	0.0620543	0.0732011	0.082631	0.0511492	0.0544551	0	0
ENSG00000235084.2	0.0622871	0.152852	0.180309	0.0726918	0	0.134134	0.148877	0.15802
ENSG00000236500.1	0	0	0	0	0	0	0.152847	0
ENSG00000197312.7	2.61067	2.22863	2.4951	2.65658	3.25291	2.91314	3.07463	3.82591
ENSG00000271742.1	0	0	0	0	0	0.121035	0	0
ENSG00000116786.7	19.4567	19.3505	17.0971	17.9732	18.6552	19.2059	22.0009	18.9509
ENSG00000237938.1	0.312305	0.109485	0.258303	0.104135	0.257842	0.192155	0.319911	0.452745
ENSG00000162461.7	0.0990746	0.0994617	0.0391093	0.0840904	0.0845853	0.0678857	0.0430554	0.0913993
ENSG00000224459.1	0	0	0	0	0.0325328	0	0	0
ENSG00000162458.8	12.6676	12.5558	12.2852	12.1915	13.2683	14.4741	13.0386	11.1613
ENSG00000224321.1	0.880918	0.864708	0.850029	0.548304	1.06064	1.01175	0.9124	0.968436
ENSG00000233954.4	1.50576	1.36856	1.93728	1.82237	1.3295	1.14092	0.933075	0.848898
ENSG00000178715.7	1.23143	1.11334	0.469048	1.3615	1.26416	1.11657	0.309824	0.657704
ENSG00000179743.2	2.08686	2.19302	1.80653	2.09752	1.16133	1.11812	1.38421	1.21591
ENSG00000065526.6	7.66064	6.86046	7.30952	8.52347	13.1918	11.3554	11.9128	12.2051
ENSG00000116809.7	5.38884	4.90494	4.29285	4.34844	5.90805	6.12391	6.61043	5.98333
ENSG00000224966.4	0	0	0	0	0	0	0.0357489	0
ENSG00000173641.13	0	0	0	0.00858915	0	0	0	0
ENSG00000186510.7	0	0	0	0	0	0.00891397	0	0
ENSG00000232456.1	0.531387	0.250774	0	0.524744	0.295291	0.176051	0.293101	0.414802
ENSG00000184908.13	0.0198597	0	0.0287449	0.0115885	0.0286935	0.0106918	0.0237339	0.0251916
ENSG00000185519.8	1.11655	0.996372	1.12638	1.10563	1.02659	0.965434	1.17263	1.15881
ENSG00000142627.9	106.008	118.636	107.328	112.661	159.905	168.596	152.09	127.641
ENSG00000227959.1	1.33697	1.83575	1.29009	1.52315	1.01183	1.19964	1.14128	0.807579
ENSG00000224621.1	1.32246	1.81737	1.60787	1.04949	0.64964	0.96828	0.695396	0.872305
ENSG00000142632.12	1.62901	1.84794	1.6794	1.6052	2.01501	2.30836	2.24066	1.85193
ENSG00000237276.4	0.318134	0.567782	0.753493	0.286895	0.490984	0.591672	0.846801	0.458575
ENSG00000204377.3	2.62644	3.7831	3.63623	3.33171	1.89736	2.70504	2.18352	2.75218
ENSG00000132881.7	2.1047	1.94256	1.8332	1.73896	1.45318	1.38379	1.42459	1.60659
ENSG00000233929.1	1.08299	0.569499	0.671797	0.361114	1.00589	0.166586	0.36979	0
ENSG00000037637.6	3.4049	3.37604	3.62549	3.69704	3.41307	3.51098	3.74758	4.02244
ENSG00000055070.12	29.9103	29.7675	30.2361	30.3505	29.385	29.7839	29.3699	27.2212
ENSG00000226457.1	0.226588	0.370697	0.218643	0.176292	0.272815	0.406627	0.180527	0.479037
ENSG00000187144.7	0	0	0.0184871	0	0.00461351	0	0	0
ENSG00000157191.15	13.7594	14.9899	14.1535	13.9131	10.8299	10.83	11.3521	10.4865
ENSG00000226029.1	0.470004	0.239383	0.423574	0.362227	0.480473	0.372392	0.360332	0.269973
ENSG00000080947.10	0.460393	0.373146	0.275108	0.246467	0.396668	0.295615	0.348296	0.412549
ENSG00000206652.1	0	0	0	0	0	0	0.419396	0
ENSG00000261135.1	0.181474	0.254479	0.112571	0.0907665	0.168555	0.223315	0.0929472	0.0657704
ENSG00000233421.3	0	0	0	0.0214866	0	0	0	0
ENSG00000219481.6	17.5978	16.9027	18.1313	18.8763	28.3654	23.2869	25.8689	26.3009
ENSG00000271732.1	0.169774	0.416624	0.860059	0.2972	1.3491	1.09681	1.82604	1.29213
ENSG00000215908.5	4.7411	4.33769	3.54597	3.53317	4.08525	3.67664	4.44482	4.47628
ENSG00000186301.7	0.71781	0.73615	0.511726	0.412606	0.549509	0.449893	0.537751	0.584368
ENSG00000236698.1	0.926145	1.29872	1.24476	1.00365	0.812423	1.06845	1.58117	1.09088
ENSG00000268869.1	0.0362198	0.0111104	0.0131062	0	0	0.00974983	0.0324643	0.011486
ENSG00000058453.12	2.17666	1.82296	1.19728	1.38181	1.4084	1.77436	1.99652	1.80229
ENSG00000227684.1	0.173353	0.354507	0	0.0674369	0.0417439	0.0622188	0	0
ENSG00000186715.6	0.103259	0.106694	0.117993	0.0443976	0.0549648	0.0760726	0.0584541	0.0758316
ENSG00000230239.1	0	0	0	0	0	0	0.0389915	0
ENSG00000228549.2	0.029136	0.0119166	0.0421715	0.0113343	0.014032	0	0.0348199	0
ENSG00000238142.1	0	0	0.081991	0	0	0	0	0
ENSG00000272426.1	0.0657001	0.080614	0.190189	0	0	0.0707419	0.157034	0
ENSG00000117122.9	0	0.0242257	0	0.0230419	0.0142631	0	0	0.0125223
ENSG00000159363.13	19.3926	18.0947	13.3208	15.4588	9.20898	10.5171	11.601	10.8333
ENSG00000117118.5	23.2598	25.4993	25.8164	27.6226	32.483	32.6588	32.84	29.3711
ENSG00000117115.8	0.83904	0.600052	0.707838	0.816928	0.335968	0.345883	0.630282	0.638583
ENSG00000204362.5	0.00615412	0.0226533	0.00890749	0.00718212	0.00444578	0	0	0.00780637
ENSG00000142623.8	0.176265	0.18837	0.263356	0.21898	0.0780441	0.116324	0.0679519	0.0504877
ENSG00000142619.4	0.0270712	0.0332163	0.013061	0.0526554	0	0.0097162	0.0107841	0
ENSG00000159339.9	0.00968585	0.0118845	0	0	0.00699713	0	0.0115754	0
ENSG00000269468.1	0.0848869	0	0	0	0	0	0	0
ENSG00000179051.9	18.9357	19.2975	18.8067	18.1837	24.0231	24.1662	26.3888	25.2404
ENSG00000074964.12	0.942475	0.701949	0.578566	0.731846	0.588128	0.465939	0.679307	0.721027
ENSG00000117148.6	0.030926	0	0.0447624	0	0	0.0166496	0	0
ENSG00000179023.7	0.0569271	0.0209548	0.0411982	0.0597927	0.0287872	0.042907	0.102049	0.101095
ENSG00000009709.7	0	0	0	0	0	0.00490812	0	0
ENSG00000255275.3	0	0	0	0	0.00951635	0	0	0
ENSG00000159423.12	4.32391	4.86491	4.25891	4.08978	4.73619	4.92465	5.27003	4.59376
ENSG00000221662.1	0	0	0	0	0.266519	0	0	0
ENSG00000169991.6	4.26441	4.49065	4.28765	5.10158	8.15346	9.71409	7.3805	7.14361
ENSG00000272084.1	0.06767	0.0415155	0.0857025	0.0296152	0.116103	0.063755	0.0606534	0.0536487
ENSG00000127481.10	8.54968	7.09896	7.69442	8.61655	10.8442	8.85195	9.65078	10.075
ENSG00000266098.1	0.287767	0.353089	0	0	0	0.30985	0.343905	0
ENSG00000230424.1	0.170276	0.0696428	0.0821527	0.0662398	0.205015	0.244457	0.0678313	0.0719972
ENSG00000127463.9	6.7686	6.85291	7.08661	7.1172	8.27245	8.10264	7.32695	7.39992
ENSG00000053372.4	18.508	19.0308	19.1284	19.6003	16.7737	17.908	17.3049	17.3458
ENSG00000211454.9	0.051981	0.114805	0.150475	0.181992	0.187757	0.201492	0.186365	0.210998
ENSG00000162482.4	0.201941	0.185836	0.19486	0.137477	0.230983	0.144959	0.221225	0.234812
ENSG00000270728.1	1.42513	1.74863	1.74539	1.40731	1.62348	2.00664	1.89966	2.01633
ENSG00000053371.8	22.1844	22.0458	18.756	20.9497	13.715	15.536	17.6297	16.7244
ENSG00000040487.8	6.7067	6.71737	5.69102	6.48916	6.36192	6.22929	7.42609	5.8165
ENSG00000265192.1	0.112409	0.275851	0	0	0.081205	0.121035	0.134338	0
ENSG00000077549.13	31.699	31.8959	33.0959	31.5933	32.7257	33.9355	33.8166	33.0792
ENSG00000240490.2	0	0	0	0	0	0.108339	0	0
ENSG00000235185.1	0	0	0	0	0	0	0	0.176341
ENSG00000173436.9	2.0728	2.25923	2.69697	2.11667	2.06292	2.10721	2.15435	2.28666
ENSG00000226396.1	1.96061	1.55204	1.64775	1.32858	1.59911	0.953383	1.51167	1.28361
ENSG00000158747.9	4.41503	4.13179	2.96049	3.92989	3.54984	3.95705	5.00803	4.5035
ENSG00000158748.3	0.0580175	0.0533905	0.0839746	0.11849	0.0733464	0	0.0346678	0.036797
ENSG00000162542.9	5.85613	6.68901	5.11653	5.74914	5.83554	5.77051	6.21811	5.69959
ENSG00000169914.5	4.36732	4.75864	4.62862	4.67004	6.20244	5.43507	4.86356	4.88176
ENSG00000188784.4	0.109975	0	0.0530591	0.0427816	0.0264821	0	0.0438095	0.0465001
ENSG00000188257.6	0.556743	0.384257	0.352551	0.58883	0.100549	0.0374667	0.207923	0.198624
ENSG00000127472.6	0.0110382	0	0	0.0257642	0	0.0118853	0.0131916	0
ENSG00000117215.10	0.0323091	0.0396432	0.0311762	0	0.0466807	0.0463847	0.0643534	0.0409835
ENSG00000158786.4	0.00893685	0.00548275	0.0194028	0.0156445	0.00645605	0.028868	0.0106803	0
ENSG00000227066.1	0	0	0	0.0127259	0.00787741	0	0	0
ENSG00000187980.6	0.0523529	0.0214123	0.0252586	0.0305491	0.0441235	0.0657655	0.0625661	0.0664086
ENSG00000225986.1	0	0	0.0816694	0	0.24457	0.12151	0	0
ENSG00000162543.5	0.103309	0.0760558	0.0373824	0.108509	0.190309	0.205788	0.19754	0.268642
ENSG00000158816.11	0	0.00553692	0	0	0	0	0	0
ENSG00000226664.1	0	0	0	0	0.181559	0	0	0
ENSG00000236963.1	0	0	0	0	0	0.00976827	0	0.0115078
ENSG00000162545.5	38.2735	35.6735	38.3703	42.9844	95.0546	101.557	114.481	115.636
ENSG00000090432.5	31.7063	34.0769	31.495	32.2187	28.1361	29.3696	31.7928	29.7295
ENSG00000215520.3	0.0377152	0.0462764	0	0.0440152	0	0.0406094	0	0
ENSG00000183114.6	0.100345	0.082082	0.0645508	0.0650593	0.612136	0.780326	0.906064	0.862711
ENSG00000158825.5	14.463	16.0962	16.2194	16.2861	18.7161	20.6245	18.9987	16.0338
ENSG00000158828.5	5.30785	5.55626	4.49587	5.25699	5.30889	5.76002	5.74597	4.84588
ENSG00000117242.7	1.02982	1.28743	1.22807	1.41349	0.842207	0.739231	0.719855	0.854438
ENSG00000244038.5	92.83	97.1457	95.3746	94.7223	96.4402	99.0267	79.3013	74.343
ENSG00000117245.8	0.714588	0.592432	0.689531	0.608562	0.762709	0.914992	0.830911	0.65329
ENSG00000189410.7	5.00322	5.47636	4.69909	4.91263	4.52618	4.7847	5.01512	4.31627
ENSG00000233069.1	0	0.11809	0.278605	0.224639	0.0695267	0	0	0.244165
ENSG00000127483.13	20.4785	19.4194	20.6466	19.4272	21.512	20.4138	20.5918	21.6063
ENSG00000075151.15	12.2989	11.7471	12.7801	13.5331	15.0992	13.3725	13.426	13.4552
ENSG00000236073.2	0.250232	0	0	0	0	0	0	0
ENSG00000266867.1	1.34891	0	0	0	0	0.96828	0.537351	0
ENSG00000117298.10	14.2081	13.205	12.8652	12.74	14.2071	14.2109	15.5077	15.5356
ENSG00000231105.1	0.0116082	0.0142432	0	0	0.00838583	0.012499	0.0277454	0.0147247
ENSG00000236216.4	0	0	0	0.0893181	0.0552885	0.0824068	0.091464	0
ENSG00000227001.2	0.0405305	0.0994617	0.058664	0.0946017	0.0585591	0.0436408	0.0484373	0.102824
ENSG00000187952.8	0.0466019	0	0	0.0271932	0.0168328	0	0	0.0295568
ENSG00000186543.7	0.0693414	0.127623	0.0501824	0	0	0.0746625	0.0828686	0
ENSG00000142794.14	3.57385	3.37954	3.78483	3.39188	5.37107	5.36733	4.7658	4.80664
ENSG00000176378.8	0.088002	0	0	0	0	0	0.210339	0
ENSG00000162551.9	0.0381907	0.0351449	0.0414579	0.0445701	0.0137946	0.0102803	0	0
ENSG00000076864.15	1.66548	1.68108	1.52599	1.67026	1.10013	1.21746	1.51562	1.40842
ENSG00000090686.11	8.68724	8.51028	9.52145	8.85119	10.1502	9.54312	9.93293	10.7697
ENSG00000231978.2	0.0937351	0	0	0	0	0	0	0
ENSG00000187942.7	0.0256362	0.0314556	0.0371059	0.0224389	0.0787092	0.055207	0.0612748	0.032519
ENSG00000142798.12	9.0913	7.76062	6.57704	7.40608	24.3214	23.7229	22.3011	20.9724
ENSG00000232037.2	0	0.0731034	0	0.208594	0.0430403	0	0	0
ENSG00000142789.15	0	0	0	0.0274376	0	0	0	0.0596448
ENSG00000228397.1	0	0	0.0677259	0	0.0676048	0	0.0559195	0
ENSG00000218510.3	10.7104	10.6125	11.5828	12.2637	7.85407	8.42077	8.06631	8.5617
ENSG00000070831.11	29.0752	31.3405	36.1179	33.6513	33.2436	36.3604	34.8365	35.0509
ENSG00000230068.2	0.0415848	0	0.18057	0	0.0300412	0	0.0993944	0.0527494
ENSG00000271428.1	0	0	0.0853513	0	0.0425993	0	0	0
ENSG00000271840.1	0	0	0	0	0.0277921	0.0414237	0.0919531	0
ENSG00000162552.10	0.832724	0.63177	0.515237	0.727014	3.73338	3.87397	3.10707	2.64476
ENSG00000234397.3	0.0584892	0	0.0846574	0	0.126759	0.125955	0.139799	0
ENSG00000184677.12	8.19904	7.11519	7.28159	8.11952	8.43607	7.21903	7.8633	7.59523
ENSG00000237200.1	0.421636	0.38801	0.457708	0.123017	0.152297	0	0.377917	0.401127
ENSG00000070886.6	0.00537078	0	0.00777369	0.00626793	0.0116397	0.0115659	0.0192556	0
ENSG00000133216.12	4.40204	4.90572	4.38125	4.01986	4.94714	5.04281	5.36385	4.84706
ENSG00000272796.1	0.107487	0.0512892	0.0691453	0.104535	0.194124	0.141454	0.142729	0.121196
ENSG00000215906.4	0	0	0	0	0	0	0.041914	0
ENSG00000227868.2	0.0945046	0.115957	0.136786	0	0.170677	0	0	0.119877
ENSG00000004487.11	16.388	16.1733	17.4421	16.8257	19.7657	20.376	20.2605	21.3306
ENSG00000169641.9	8.56297	8.66861	9.2592	9.65886	11.2342	10.4736	9.96861	10.3784
ENSG00000229010.1	0	0	0	0	0	0	0.0420421	0
ENSG00000179546.3	0.171711	0.247869	0.146197	0.259333	0.372135	0.271893	0.410416	0.294686
ENSG00000215381.3	0.375348	0.53731	0.452733	0.876094	0.361539	0.269434	0.448571	0.0793535
ENSG00000261326.2	0.502164	0.298349	0.466704	0.209743	0.393316	0.233355	0.296905	0.415717
ENSG00000125944.14	16.9589	17.1742	18.891	18.5027	19.2238	18.3067	19.419	21.2132
ENSG00000125945.10	10.0902	9.67136	10.4413	10.0476	8.50093	8.02843	8.903	10.3889
ENSG00000249087.3	1.10554	0.864437	0.75302	0.796899	0.532436	0.501828	0.569936	0.618688
ENSG00000271420.1	0	0.162964	0	0.103334	0.0319823	0	0.105817	0.0561578
ENSG00000204219.5	2.34962	2.39076	1.89594	2.29305	1.60275	2.01865	2.21117	2.22235
ENSG00000088280.14	4.97303	4.70031	3.9831	4.14745	4.58447	4.37318	5.26061	4.84457
ENSG00000007968.6	0.0685535	0.0582335	0.0915919	0.0738507	0.266665	0.266867	0.485261	0.448172
ENSG00000235052.1	0.315534	0.309727	0.274022	0.147296	0.0911775	0	0	0.160099
ENSG00000117318.8	0.288247	0.314381	0.324496	0.261642	0.948612	1.53459	1.14826	0.975028
ENSG00000197880.4	0	0	0.0194451	0	0	0	0	0
ENSG00000142676.8	324.19	339.868	348.744	363.098	327.918	339.54	248.868	240.436
ENSG00000203589.2	0.0253762	0	0	0	0	0	0	0
ENSG00000244609.2	0	0	0	0.119515	0.221941	0	0	0.129902
ENSG00000011007.8	9.66161	9.92265	10.523	10.6588	11.742	11.4836	11.9802	11.829
ENSG00000236810.1	1.00409	0.996094	1.39147	1.12195	0.740792	0.667085	0.816997	0.704579
ENSG00000057757.5	15.0597	16.0877	14.9381	14.8253	11.7732	12.9978	15.0242	14.3773
ENSG00000011009.6	15.5284	15.918	14.7373	15.2931	21.4511	23.4786	22.4102	18.7832
ENSG00000117308.10	5.75533	6.24937	5.59214	5.53641	6.3916	6.80807	8.19111	7.08824
ENSG00000117305.10	4.64862	4.75528	4.56414	4.95029	3.36922	3.08864	3.52536	3.17414
ENSG00000179163.11	14.6906	14.1098	13.6329	13.3875	9.63765	9.2637	10.9875	12.4647
ENSG00000188822.6	0.0157882	0.00645737	0.0152346	0.0122837	0.00760369	0	0.0188682	0.00667568
ENSG00000229106.1	0	0.0278681	0	0.0530128	0	0.0244554	0.0542865	0
ENSG00000230228.2	0.156395	0.191896	0.113183	0	0.0564904	0.0841982	0.280357	0.0991918
ENSG00000189266.7	14.0067	14.556	16.9432	15.8225	14.286	13.5469	14.9285	14.3078
ENSG00000188529.10	7.85429	8.0018	8.64073	7.9768	7.68265	7.29022	7.84385	8.46766
ENSG00000142661.14	0.00921246	0.00376789	0.00444471	0.00358378	0	0.00991942	0.00733977	0.00389527
ENSG00000142677.3	0.257118	0.302864	0.208406	0.204046	0.378918	0.454033	0.688301	0.74362
ENSG00000185436.7	1.20999	1.12604	1.16756	1.39846	2.15781	2.14623	2.72441	2.30597
ENSG00000230023.2	0.0155634	0.0190962	0	0.0181631	0.0337293	0.0335154	0.0185995	0
ENSG00000158055.11	0.0146074	0.00896165	0.0105714	0	0	0.0157284	0.0174571	0
ENSG00000001460.13	1.29451	1.47224	1.48231	1.63303	1.07434	0.960774	1.31277	1.19617
ENSG00000001461.12	9.28724	8.15139	8.7918	9.12799	9.56747	9.03783	8.78047	9.38572
ENSG00000117602.7	4.48344	4.03588	4.09098	4.54275	3.58515	3.34588	4.26177	5.1892
ENSG00000264443.1	0	0	0	0	0	0	0	0.0252613
ENSG00000184454.6	0.0837749	0.0256979	0.0202093	0.0570318	0	0	0	0.00885555
ENSG00000133226.12	7.14837	7.0808	7.27166	7.0843	8.31488	8.14455	9.08181	9.17034
ENSG00000169504.10	100.337	108.896	124.982	117.21	76.1705	76.9902	65.3916	69.0666
ENSG00000020633.14	0.399936	0.529059	0.434152	0.488621	0	0	0	0.0158535
ENSG00000233755.1	0	0	0	0	0.0240886	0	0	0
ENSG00000233419.2	0	0	0	0	0	0.077077	0	0
ENSG00000117614.5	14.9092	16.0619	17.9583	17.2602	12.9111	13.6536	13.3684	13.6803
ENSG00000117616.13	7.14764	6.23251	5.7788	4.69894	5.59126	5.27345	5.49419	5.84771
ENSG00000272432.1	0.118667	0	0.0858792	0.0692445	0.0857257	0	0.0709082	0.150526
ENSG00000261349.1	0	0.153851	0.0907438	0	0.0905816	0	0.224774	0
ENSG00000187010.14	0.017372	0.0319731	0	0.0405477	0.0313741	0.0280576	0.0103805	0.022036
ENSG00000224183.1	0.119903	0.14712	0	0	0.0433093	0.064552	0	0
ENSG00000259984.1	0	0	0	0	0.0905816	0	0	0
ENSG00000183726.6	14.3461	14.6102	16.9781	14.6744	17.0331	16.6555	18.1432	18.9043
ENSG00000188672.12	0.354829	0.217688	0.308149	0.358888	0.187976	0.165559	0.155485	0.150031
ENSG00000204178.5	7.30372	7.49194	8.04486	8.19133	8.25208	7.99789	7.80332	8.25477
ENSG00000157978.7	5.21467	5.01796	4.91606	4.82255	4.47201	4.21974	4.95116	4.92383
ENSG00000225643.1	0.238316	0.511723	0.344939	0.973437	0.559524	0.192453	0.356009	0.453448
ENSG00000117643.10	0.402248	0.293784	0.281866	0.301783	0.41743	0.436553	0.58373	0.53049
ENSG00000233478.1	0	0	0	0	0.028042	0	0	0.016413
ENSG00000162430.12	21.0048	20.5416	18.1265	21.1635	17.765	17.8439	20.5907	19.1637
ENSG00000228172.1	0.0935826	0.172239	0.203178	0.0546075	0.13521	0.050382	0.111839	0.0593538
ENSG00000117640.13	7.69885	7.78909	7.91348	7.96282	6.78771	7.11759	7.00109	7.15491
ENSG00000223474.2	0.180114	0.0509999	0.0601609	0.0485078	0.0200178	0.0447544	0.132462	0.052724
ENSG00000272478.1	0	0	0	0	0	0.139572	0	0
ENSG00000127423.6	0.672924	0.780639	0.885447	0.913839	1.37883	1.4623	1.85697	1.69166
ENSG00000236528.1	0.0338948	0.0415888	0.0490594	0	0.0244858	0.0364958	0.040507	0
ENSG00000182749.5	2.55734	2.33465	2.34976	2.37336	1.78439	1.58825	1.81497	1.4725
ENSG00000117632.16	12.7452	13.0103	13.6909	13.7692	13.0289	12.4019	19.3072	22.1721
ENSG00000223624.1	0.205548	0.504413	0	0.479766	0.148489	0	0	0
ENSG00000158006.9	3.75935	3.13959	3.50806	3.79184	2.8784	2.69856	2.70819	3.04585
ENSG00000252190.1	0	0.282471	0	0	0	0	0	0
ENSG00000158008.5	0.0824546	0.0544771	0.0734431	0.0666194	0.0366559	0.034147	0.06822	0.0482732
ENSG00000158014.10	0.0082266	0	0	0.0288024	0.0118859	0.0177158	0	0.0104353
ENSG00000158022.6	0	0	0.0161879	0	0.0484768	0.0481694	0.0133659	0.0283736
ENSG00000175087.5	2.84779	3.01846	3.42265	2.95257	2.88384	2.80624	2.90196	3.0318
ENSG00000197245.4	0	0.0231686	0	0	0	0	0	0
ENSG00000142684.7	0.338376	0.306877	0.319413	0.223204	0.159421	0.332661	0.246149	0.186619
ENSG00000236782.1	0.0223075	0	0.0322879	0	0.0322302	0.072058	0.0266593	0
ENSG00000142675.13	4.18518	4.08721	3.9251	3.67982	4.61738	3.89324	5.16325	4.4511
ENSG00000188782.3	0.0141757	0	0.0205179	0	0	0.0152635	0.0169411	0.0359631
ENSG00000236155.2	0.00901807	0.0110652	0	0	0.0130294	0.00971011	0	0
ENSG00000130695.9	6.21956	5.54511	5.99878	5.88121	5.84259	5.30568	6.89146	6.94578
ENSG00000270733.1	0.0803817	0	0	0	0	0.0865502	0.0960628	0
ENSG00000142669.9	177.154	190.311	161.247	165.692	126.693	142.113	140.035	123.781
ENSG00000158062.16	2.08606	2.24434	1.85944	1.83482	1.61747	1.5611	1.83504	1.83134
ENSG00000169442.4	0.0307772	0	0	0	0.0444673	0.033139	0	0
ENSG00000176092.9	0.0560402	0.055009	0.0324451	0.0392408	0.0607258	0.0422385	0.0535781	0.120846
ENSG00000225854.2	0	0	0	0	0	0	0.0993944	0
ENSG00000176083.13	0	0	0	0	0	0	0	0.0153437
ENSG00000131914.6	0	0	0	0	0.00518675	0	0	0
ENSG00000117682.12	5.27092	5.47048	5.38878	5.14316	5.32342	4.97221	5.94274	6.22945
ENSG00000223583.1	0.0537882	0.065998	0.233559	0.0627731	0	0.0579158	0.0642813	0
ENSG00000225891.1	0.163195	0	0.157472	0	0.157191	0	0.260041	0.069003
ENSG00000198830.6	7.47803	6.09357	5.87668	4.60453	5.4519	5.58198	6.45592	7.73989
ENSG00000117676.9	7.92776	8.30516	8.10518	8.19613	14.6551	16.0085	15.3132	13.9769
ENSG00000260063.1	0.100718	0.141236	0.14578	0.083959	0.0623654	0.12394	0.120367	0.0365026
ENSG00000117713.13	9.43972	8.71839	8.98708	10.439	13.9422	12.4094	13.1112	13.2019
ENSG00000060642.6	6.85807	6.72352	7.414	7.18939	4.46872	4.53505	4.93181	5.31025
ENSG00000204160.7	4.02852	4.03363	3.90003	3.85507	4.0422	4.42886	4.90931	4.31773
ENSG00000175793.10	49.7628	48.3047	42.5066	44.1567	54.8563	64.4911	73.4884	61.4576
ENSG00000142751.10	6.7737	6.36823	7.10224	7.03508	5.63239	5.43901	5.30466	5.53514
ENSG00000198746.8	6.84173	7.63307	7.05734	7.50159	7.10078	7.68705	8.331	7.46458
ENSG00000090273.9	28.152	28.843	26.0176	27.2925	24.2823	24.5298	27.1415	27.7604
ENSG00000131910.4	0.0248933	0	0	0.0290516	0.0179831	0	0	0
ENSG00000175707.7	0.192593	0.118156	0.16261	0.299686	0.255073	0.362902	0.47951	0.488601
ENSG00000172746.6	0.0579007	0.142088	0.335223	0.0675726	0.167312	0.436408	0.345981	0.367229
ENSG00000225294.1	0	0	0	0	0	0.0697859	0	0
ENSG00000253368.3	15.2039	16.6002	16.1041	18.1005	29.4153	33.0078	21.7029	19.138
ENSG00000158246.7	0.145828	0.119287	0.0879464	0.269463	0.175578	0.0654243	0.29046	0.200394
ENSG00000090020.6	5.61179	5.89861	5.63347	5.72282	8.6926	8.46459	8.61201	7.90665
ENSG00000229985.2	0	0	0	0.127452	0	0	0	0
ENSG00000214973.3	0.0899271	0.0551702	0.130161	0.0524744	0.227374	0.145242	0.21494	0.0570353
ENSG00000225159.1	0.265529	0.122176	0.336286	0.426089	0.311707	0.536072	0.277662	0.126307
ENSG00000225990.2	0	0	0	0	0.0944931	0	0	0
ENSG00000142784.11	17.3474	17.8953	16.5982	17.1047	17.0009	16.7401	17.8933	16.5993
ENSG00000243659.1	0.20409	0.125209	0.1477	0	0.147436	0.109876	0.243904	0.258884
ENSG00000186501.10	11.3017	13.3289	11.5496	11.5709	13.6726	14.4055	15.056	13.7959
ENSG00000206888.1	0.537882	0	0.389266	0	0.194285	0.289579	0.321406	0.341146
ENSG00000241547.1	0.86084	0.980803	0.444994	0.717598	1.46585	1.25794	1.46968	0.857967
ENSG00000142765.13	3.68032	3.87606	2.89879	2.71078	4.96686	5.54117	5.56416	4.71424
ENSG00000142733.10	4.93464	4.94225	3.95398	4.00887	4.52215	5.16937	5.73753	5.3895
ENSG00000142748.8	0	0.0162939	0	0.0154977	0	0	0	0
ENSG00000231207.1	0.162122	0	0.234656	0.189203	0.175677	0.0872816	0	0
ENSG00000181773.6	1.98647	2.53757	1.92995	2.42945	2.65385	3.10582	3.10571	3.07209
ENSG00000158195.6	21.8745	20.4525	20.6713	22.2804	20.2932	18.7627	20.5093	21.0151
ENSG00000126705.9	3.98861	3.54224	2.47918	2.79199	4.59804	5.68007	5.36255	4.76365
ENSG00000000938.8	0.00828344	0.0101638	0.0119895	0	0.0179521	0.0178382	0.0296982	0.0525368
ENSG00000235912.1	4.94599	3.86191	4.55562	4.19795	3.13993	3.2276	3.40322	3.99247
ENSG00000233975.1	0.19576	0.0800656	0	0.152307	0.282836	0.210782	0.233949	0.744951
ENSG00000126709.10	151.136	108.335	82.8213	83.1242	435.621	575.21	991.122	1047.81
ENSG00000225886.1	0.765024	0.722064	0.340707	0.206034	2.76329	2.9781	2.95378	4.2549
ENSG00000206767.1	0	0	0	0	0	0	0	0.341146
ENSG00000009780.11	1.80478	1.63678	1.75527	1.78158	1.47385	1.39025	1.526	1.99977
ENSG00000231344.1	0.329818	0.101172	0	0.192456	0.0595658	0	0	0
ENSG00000230833.1	0	0	0	0	0.0615044	0	0	0
ENSG00000117758.9	9.00112	9.08888	9.88761	9.7974	8.30242	8.14503	8.89717	9.19683
ENSG00000269971.1	0	0	0	0.18252	0	0	0.37381	0
ENSG00000270031.1	0	0.0983535	0.116021	0	0.0579066	0.0863091	0	0
ENSG00000117751.13	17.119	17.3225	19.3703	18.4894	18.908	18.081	17.8601	19.9152
ENSG00000252947.1	0	0	0.250912	0	0.125232	0	0	0
ENSG00000130775.11	0.741217	0.649623	0.685175	0.588803	1.21041	1.36146	2.25548	1.97525
ENSG00000117748.5	21.6645	21.9828	21.0217	21.4742	18.2144	17.8175	21.3088	21.822
ENSG00000130768.10	3.07167	2.8829	2.55836	2.56594	3.9864	4.27059	5.44838	4.89436
ENSG00000227050.1	0.0586083	0	0.0848298	0.0683984	0.0423391	0	0.140083	0
ENSG00000158156.7	5.54971	5.58661	4.32762	4.59127	5.12323	5.46727	5.69204	5.32302
ENSG00000158161.11	3.73746	3.58917	3.86768	3.51739	4.63676	4.06728	3.98384	4.46499
ENSG00000238231.2	0.235232	0	0.340475	0.183017	0.0566443	0.0844277	0.187414	0
ENSG00000240750.2	0	0	0	0	0	0.105034	0	0
ENSG00000228589.2	0.106423	0.235045	0.123229	0.1242	0.138385	0.114589	0.127184	0.026999
ENSG00000214812.3	0.103327	0.0633912	0.149556	0.0602937	0	0.0556283	0	0
ENSG00000252429.1	0	0	0	0	0	0.499757	0	0
ENSG00000169403.7	0.110068	0.105041	0.194716	0.192681	0.114853	0.0987621	0.102309	0.139619
ENSG00000126698.6	23.9236	27.2835	30.6519	28.3317	24.4617	23.978	24.4912	26.0933
ENSG00000215902.1	0.43601	1.60495	1.26216	1.52653	0.629954	0.938938	2.60534	0.55307
ENSG00000130770.13	25.5563	26.0572	21.9583	21.0407	21.1155	23.1029	23.7256	24.2968
ENSG00000270605.1	0.414266	0.471996	0.449707	0.276266	0.352709	0.350472	0.530444	0.281511
ENSG00000130766.4	14.8259	15.7065	14.6317	14.1026	7.21847	6.16469	7.10119	5.70849
ENSG00000130772.9	7.105	6.31954	6.81456	7.12632	5.38006	4.79291	5.3538	6.13504
ENSG00000204138.8	5.52239	5.34685	5.54577	5.97615	7.78734	6.40024	7.50687	8.15641
ENSG00000229820.2	0	0	0	0	0.0527626	0	0	0
ENSG00000180198.11	30.5234	29.8418	31.1743	34.8188	23.3977	24.0038	21.5825	19.1808
ENSG00000242125.2	5.50473	5.44144	5.36945	5.45487	9.20938	8.97412	6.974	6.25044
ENSG00000200087.1	1.1285	2.76933	0.612521	1.317	2.03809	0.759435	2.36013	0.715737
ENSG00000238821.1	0	0	0	0	0.207885	0	0.343905	0
ENSG00000231468.2	0.0941953	0.231155	0.0681693	0	0.136095	0.202847	0	0.0597424
ENSG00000180098.5	2.66711	2.75582	2.45748	2.32472	2.56415	2.36796	2.7081	2.78115
ENSG00000197989.9	2.59902	2.26889	2.26943	2.04863	3.59505	3.96373	4.58268	4.70199
ENSG00000221539.1	1.94437	1.43144	0	2.26916	1.68555	1.67486	2.78842	1.97311
ENSG00000120656.7	8.97655	9.23139	8.69743	9.59942	7.62333	7.45124	7.22538	7.35675
ENSG00000188060.6	0.264006	0.307738	0.24838	0.277296	0.457728	0.284266	0.378611	0.502329
ENSG00000229388.1	0.706176	0.722064	0.596237	0.824137	0.510147	0.411865	0.492297	0.447885
ENSG00000270103.2	0.429502	0.790498	0.932494	0.501248	0.465414	0.231231	0.513291	0.817222
ENSG00000162419.8	1.52816	1.75479	2.01841	1.93422	2.05986	1.90448	2.01263	1.88758
ENSG00000198492.10	13.8253	14.3377	14.9272	14.0548	16.2257	17.2067	15.7649	16.5629
ENSG00000116329.6	0	0	0.0234788	0	0	0	0	0
ENSG00000226852.2	0.016472	0.0404223	0	0.0192236	0	0.0532083	0.0196854	0.0208944
ENSG00000233427.1	0.0265223	0	0	0.0619052	0.0191599	0.0571151	0	0
ENSG00000159023.14	7.79353	7.04303	6.95531	7.31118	9.2647	8.04741	9.5506	9.93442
ENSG00000225616.2	0	0.213347	0.125835	0	0.0628051	0.0936101	0	0.11028
ENSG00000253304.1	0.490697	0.40139	0.378793	0.343599	0.63807	0.5988	0.677645	0.580943
ENSG00000225750.1	0.103142	0	0	0	0	0	0	0
ENSG00000116350.11	25.8999	26.5669	27.2012	25.8858	24.673	24.8478	26.5078	25.9304
ENSG00000116353.11	2.96425	2.70984	2.52755	2.71443	3.3499	3.39713	3.61267	3.45295
ENSG00000237934.1	0.0502211	0.184863	0	0.23444	0.10884	0.162225	0.300091	0.127409
ENSG00000060656.15	7.00948	6.94057	6.19176	6.97235	11.9053	12.8981	13.4687	12.0513
ENSG00000230523.1	0	0	0	0	0.00967806	0	0	0.0169938
ENSG00000228176.1	0	0	0	0	0	0	0.0690572	0
ENSG00000162510.5	0.0499812	0.053661	0.0723429	0.0291651	0.0451335	0.0605438	0.0597316	0.039625
ENSG00000186056.5	0.235992	0.122844	0.227717	0.166916	0.175648	0.177101	0.196566	0.199567
ENSG00000162511.7	0.00878945	0.0107846	0.0127219	0.0102577	0.0253983	0.0378558	0.0105041	0.0334477
ENSG00000223382.3	0.0868074	0.0798844	0	0.050654	0.0156776	0.0233672	0	0.0550567
ENSG00000162512.11	5.98988	5.65083	5.40461	5.21788	4.65365	4.69137	5.0902	5.27885
ENSG00000134644.11	16.3637	15.7533	16.3058	17.1139	15.4352	14.5729	15.2344	15.4644
ENSG00000225142.2	0	0.161968	0	0	0	0	0	0.0837215
ENSG00000084628.5	0.14451	0.153671	0.167331	0.157406	0.285346	0.373438	0.345401	0.317733
ENSG00000060688.8	8.5878	8.14279	8.76435	8.7664	7.45814	7.82542	7.61375	8.48178
ENSG00000229447.2	0.131701	0.0807984	0	0.153701	0.142713	0.283615	0.0786967	0.25059
ENSG00000121766.10	15.2329	16.9543	16.2333	16.8717	12.9612	12.7807	13.5489	15.2496
ENSG00000121769.3	1.85113	2.06485	1.62384	1.80029	1.88434	1.96298	2.31281	2.20581
ENSG00000168528.7	5.68993	5.45683	4.93427	5.45733	10.5064	11.5841	13.0527	10.9093
ENSG00000268950.1	0	0	0	0	0.0491453	0	0.0813014	0
ENSG00000215899.3	0.0428862	0.0526213	0.0620736	0.025025	0.0619627	0.0692659	0.0512526	0.0816004
ENSG00000223907.1	0.0104986	0	0	0	0	0	0	0.0133173
ENSG00000229167.1	0.827755	0.418211	0.211429	0.4546	1.02008	0.78642	1.74571	0.988226
ENSG00000142910.11	3.75432	3.92123	3.26182	3.81464	6.74354	7.53575	6.95936	6.2039
ENSG00000121764.7	0.0574155	0.0140898	0.0166207	0	0.016591	0.0247286	0.0137233	0.0145661
ENSG00000162517.8	23.7265	23.8574	25.246	24.6885	21.1481	21.9295	23.0013	20.7966
ENSG00000235790.3	0.0433383	0.0354507	0	0.0168592	0.0313079	0.0622188	0.0172643	0.0366492
ENSG00000264078.1	0	0	0	0.0699658	0	0	0	0
ENSG00000084636.13	0.175149	0.139501	0.102294	0.136271	0.426203	0.330859	0.41129	0.323515
ENSG00000121753.8	3.27404	2.91625	2.52238	2.28045	3.56251	3.90855	4.32927	4.02606
ENSG00000134668.8	0.304622	0.279082	0.176365	0.255965	0.0909588	0.083093	0.116496	0.0875856
ENSG00000203620.2	0.0254999	0.0156442	0.0369087	0.0446392	0	0.0137284	0.0152373	0.0323461
ENSG00000269967.1	0.0980465	0.0601515	0	0	0.0354148	0.0527853	0	0.062185
ENSG00000184007.13	47.1094	48.1785	52.2991	50.7383	50.6669	51.0763	43.321	46.0043
ENSG00000212673.1	0.0915288	0.0449223	0	0.0213636	0.0793453	0.0591316	0.0437538	0.046441
ENSG00000228634.1	0.166983	0.0682958	0	0	0.120629	0	0	0.0706046
ENSG00000121774.13	36.428	37.2869	36.7178	37.4773	41.2409	40.631	43.4002	46.1776
ENSG00000203325.3	0.0461164	0	0.0667491	0	0.0333149	0	0	0
ENSG00000121775.13	3.63031	3.81222	3.47496	3.20906	3.35472	3.53321	3.75277	3.49852
ENSG00000025800.9	10.8825	10.8448	11.9043	12.1368	10.7958	10.6212	9.99905	10.428
ENSG00000084652.11	23.8649	23.4978	22.3643	23.2512	21.3099	20.7477	22.7989	22.9545
ENSG00000160050.10	0.847574	0.689138	0.90161	0.750804	1.10655	0.90162	0.964105	1.19171
ENSG00000224066.1	0.254473	0.182139	0.0613875	0.0989936	0.122555	0.137001	0.050686	0.053799
ENSG00000160051.7	1.86992	1.58605	1.28969	1.39138	1.17859	0.878335	1.82976	1.65559
ENSG00000222046.2	0.0769841	0	0.0445708	0.0898437	0.0556139	0.0828918	0.0368009	0.0585916
ENSG00000160055.15	1.26897	1.36979	1.05785	0.909185	1.08497	0.96855	0.835046	0.93727
ENSG00000084623.7	97.7406	100.502	104.768	103.905	97.3383	100.445	89.0364	85.0458
ENSG00000220785.3	10.3114	10.1479	8.29934	6.63506	4.32479	3.95553	4.4135	4.05584
ENSG00000183615.5	13.4967	13.7312	11.1693	12.4503	15.2138	17.909	18.6282	13.6105
ENSG00000182866.12	0.672634	0.444404	0.461823	0.432752	0.728874	0.807819	0.783241	0.776651
ENSG00000116478.7	55.7445	55.2313	55.1266	54.4927	67.2605	65.9116	63.5739	63.4448
ENSG00000175130.6	198.659	196.786	178.152	174.876	155.553	174.858	184.543	183.158
ENSG00000233775.1	0.0418874	0.0513958	0.060628	0.0488844	0	0.0902036	0.0500589	0.0531333
ENSG00000162526.6	0.105072	0.0644617	0.0380205	0.0613119	0.0853931	0.0424258	0.0941775	0.066641
ENSG00000225828.1	0.56643	0.558489	0.322085	0.330524	0.635711	0.675243	0.519786	0.615861
ENSG00000160058.14	17.4586	17.2015	16.7402	16.9443	13.8248	13.11	15.351	14.4556
ENSG00000224333.1	0.0285766	0	0.0413619	0.0333501	0	0.0615391	0	0
ENSG00000229259.1	0	0.0196052	0	0.0186472	0	0	0	0.020268
ENSG00000254553.1	0	0	0.0120834	0	0	0	0	0
ENSG00000273274.1	0.246644	0.236603	0.233669	0.26691	0.217053	0.1859	0.276003	0.275888
ENSG00000160062.10	0.980237	1.05303	1.21275	1.00157	1.16063	0.998526	1.04022	1.17634
ENSG00000176261.11	3.28434	2.94991	3.93984	3.12914	3.51479	3.58025	3.71078	3.89733
ENSG00000162521.14	7.98271	8.27728	8.65136	8.44377	8.83126	8.62475	7.86224	9.00423
ENSG00000162520.10	1.03687	1.09304	0.930049	0.843638	0.986411	0.943465	1.07334	0.9818
ENSG00000224409.1	0	0	0	0	0	0.0784429	0	0
ENSG00000162522.6	15.6933	16.0474	13.3508	14.5932	23.4894	24.897	23.0384	19.8699
ENSG00000134684.6	20.2523	22.2992	22.6876	21.9909	24.1359	23.3689	21.183	19.4651
ENSG00000116497.13	3.51645	3.46942	3.52609	3.42779	3.0063	2.76134	3.19955	3.02666
ENSG00000160097.11	0.0733397	0.168727	0.119421	0.106988	0.0331132	0.0690967	0.0766911	0.104659
ENSG00000121905.5	0.202347	0.230545	0.167359	0.236148	0.250589	0.217875	0.155457	0.165004
ENSG00000121900.14	30.0967	31.3968	27.9832	30.7869	19.9816	20.6421	27.7405	25.7862
ENSG00000116514.12	11.9407	13.0684	11.8252	13.1504	16.9016	16.8933	18.9345	18.7828
ENSG00000217644.4	0.108387	0.0664951	0.0784396	0.0632459	0	0.0583521	0	0.206229
ENSG00000239670.1	0.100035	0.0818283	0.0482635	0.0389149	0.0481772	0.215423	0.0398499	0
ENSG00000236065.2	0	0	0	0.0199902	0.0123741	0	0	0
ENSG00000004455.12	12.3097	11.7303	12.3496	12.4395	19.0619	19.7916	17.87	18.9225
ENSG00000142920.12	1.60577	1.58268	1.43516	1.46951	1.48648	1.38414	1.69881	1.4414
ENSG00000116525.9	2.83347	2.72129	2.13626	2.67121	2.44034	2.74496	2.6788	2.62306
ENSG00000160094.10	4.18994	3.97504	3.53868	3.71023	3.23903	3.34872	3.99553	3.62725
ENSG00000270115.1	0.122715	0.0752855	0.088809	0	0.0443251	0	0.219982	0.155661
ENSG00000184389.8	0.0272765	0.0669363	0.03948	0.0636656	0.0985236	0.0587392	0.0651952	0.0345996
ENSG00000225313.2	0.664895	0.65266	0.808392	0.372461	0.826159	0.830465	0.921741	0.607252
ENSG00000134686.12	42.4682	45.8233	41.9286	43.727	47.5484	49.7019	45.4132	40.8208
ENSG00000266239.1	0.8633	0.706178	0	0	1.45519	1.2394	1.03171	1.82513
ENSG00000222112.1	0.673701	0.23618	0.417907	0.11232	0.695267	0.310886	0.230037	0.366247
ENSG00000233246.1	0.176184	0.432354	0.510017	0.411228	0.296978	0.379408	0.350923	0.223485
ENSG00000121903.10	0.580087	0.478945	0.588519	0.601063	0.587466	0.478667	0.485924	0.715198
ENSG00000235907.2	0	0	0	0	0.0282452	0	0	0
ENSG00000121904.13	0.0919737	0.0972858	0.0665615	0.0962334	0.00916448	0.00682977	0.00379021	0.0100575
ENSG00000142698.10	0.0223421	0.0137069	0.016169	0.0260742	0	0	0	0
ENSG00000163866.8	3.55307	4.0585	3.71161	3.57378	4.13149	3.86019	4.23771	3.74906
ENSG00000189280.3	0.361036	0.469048	0.276651	0.470914	0.889839	0.594545	0.482228	0.592662
ENSG00000189433.5	0.0202653	0.0248654	0.043998	0.0118252	0.0219597	0.0218204	0.0242186	0.012853
ENSG00000255811.1	0	0	0	0	0	0	0.122823	0
ENSG00000188910.7	2.95362	3.63887	2.75699	3.34851	9.09224	11.2673	9.98433	8.07431
ENSG00000187513.8	0.0167598	0	0	0.0195595	0.0242149	0	0.0400588	0.0212595
ENSG00000230163.1	2.67783	2.10873	1.56193	2.70534	2.62743	2.1087	3.00917	2.28141
ENSG00000116544.7	0.00723577	0.00887828	0.0104731	0.00844445	0.0104544	0.0311641	0.0172947	0.0183568
ENSG00000241014.1	0.662224	0.559287	0.547717	0.431588	0.310647	0.222247	0.370011	0.338189
ENSG00000271741.1	0	0	0	0	0.00670812	0	0	0
ENSG00000163867.12	0.745075	0.726959	0.909514	0.813661	0.981384	0.721704	0.790298	0.994456
ENSG00000197056.5	2.63448	2.50117	2.89006	2.40678	2.58349	2.17562	2.372	2.47232
ENSG00000228348.1	0.124305	0.152522	0	0.0725348	0.089799	0.200766	0.148555	0
ENSG00000116560.6	17.5194	16.6369	17.6511	16.4571	22.3785	20.3451	23.0628	25.7081
ENSG00000146463.7	9.87069	9.69645	10.8118	10.3733	9.5148	8.90205	9.06196	9.55645
ENSG00000240374.2	0	0	0	0.11232	0	0.103629	0	0
ENSG00000229994.1	0	0.0797041	0.141032	0.0379047	0.0234633	0.0349717	0	0.0411993
ENSG00000227409.1	0	0	0.0907438	0	0.0905816	0	0	0.0795263
ENSG00000202129.1	0	0.452678	0.533993	0	0	0	0.440904	0
ENSG00000142687.13	7.46239	7.38521	7.78612	7.47775	7.23246	6.74467	7.44311	7.97227
ENSG00000236274.1	0	0.0352033	0	0.0334831	0.0207263	0	0	0
ENSG00000020129.11	15.0701	14.0604	11.3171	12.3352	9.98625	10.3472	12.7434	10.8906
ENSG00000239636.1	0.335262	0.445647	0.202191	0.260843	0.363294	0.36099	0.367277	0.460712
ENSG00000116819.6	0.749324	0.612946	0.646938	0.705731	0.788234	0.41049	0.706976	0.717045
ENSG00000126067.7	19.6035	19.8703	21.4348	20.7644	20.2882	22.4386	22.04	21.907
ENSG00000142686.7	6.18512	6.41184	6.38142	6.08928	8.70149	8.0344	8.95536	9.77694
ENSG00000092853.9	0.430772	0.293643	0.300204	0.316534	1.13336	0.950564	1.89399	1.9361
ENSG00000134698.10	2.88281	2.89099	2.7397	2.94382	3.99921	3.60717	3.69129	3.77232
ENSG00000092847.6	3.35646	3.10179	2.94139	3.40371	3.33461	3.10908	3.296	3.74487
ENSG00000271914.1	0.43601	0.534984	0.210361	0.0848071	0.209985	0.0782448	0.260534	0.368713
ENSG00000126070.14	0.739461	0.751112	0.809584	0.817146	0.871731	0.803497	0.786604	0.785094
ENSG00000271554.1	0	0	0.063204	0	0.126182	0	0	0.0553909
ENSG00000232862.4	0	0	0	0.0217651	0	0	0	0
ENSG00000092850.7	0.0290967	0.0535525	0.0210573	0	0.0105098	0	0.0173865	0.0184543
ENSG00000116863.10	21.8758	21.4436	19.7769	19.4696	18.1837	19.0219	21.9786	20.1771
ENSG00000171812.6	0.203347	0.347797	0.312163	0.280463	0.0934814	0.0928885	0.103098	0.0859804
ENSG00000054116.7	15.7998	16.4661	16.2809	15.7224	17.6762	18.0317	17.0655	16.8245
ENSG00000116871.11	11.3229	10.9591	9.22953	9.92662	10.5776	11.8391	11.196	10.4916
ENSG00000054118.9	26.6075	26.422	28.1868	27.6058	28.7992	27.1773	29.0896	29.851
ENSG00000214193.5	2.84937	2.39918	2.45775	2.2294	2.98306	2.78407	3.28992	2.99429
ENSG00000142694.6	6.03573	5.04413	3.81776	3.41105	4.1371	6.24305	5.05492	4.55152
ENSG00000116883.8	2.64595	2.97763	2.62871	2.10126	2.9407	2.59613	2.71307	2.44277
ENSG00000196182.6	3.93813	3.72039	3.45729	3.56863	3.06435	2.96547	3.66668	3.0495
ENSG00000181817.5	19.0626	18.3153	16.1204	17.0163	14.5769	17.0252	17.5171	14.2741
ENSG00000116885.14	1.94768	1.85178	1.77114	1.8208	1.19339	1.22974	1.23084	1.26763
ENSG00000201448.1	0	0.273713	0	0	0	0	0	0
ENSG00000116898.7	21.2371	23.2366	21.797	21.2604	20.047	20.2847	18.009	16.624
ENSG00000119535.13	0	0.00419047	0	0	0	0	0	0
ENSG00000233621.1	1.62965	1.72115	1.34359	1.80557	1.10276	0.821823	1.28194	1.413
ENSG00000163874.8	3.7021	3.85147	3.24713	3.1461	5.19545	5.69598	5.60486	4.84828
ENSG00000163875.11	14.9949	15.8166	17.1407	17.0855	14.8029	12.8223	13.8864	15.3568
ENSG00000263675.1	0	1.76545	0.69419	1.67918	1.03942	0.516416	0.573175	0
ENSG00000163877.9	6.84682	7.13691	7.20038	7.1798	5.88185	5.73678	6.07884	6.146
ENSG00000232273.1	0.108183	0	0.156584	0.0631271	0.312609	0.23297	0.258575	0
ENSG00000237749.3	1.62274	1.46014	1.40926	2.14632	0.859674	0.931878	0.51715	0.548911
ENSG00000163879.9	0.0193739	0.0316956	0.0186945	0.052757	0.0139958	0	0.038589	0.0163836
ENSG00000134697.8	11.3253	11.5853	12.1293	12.8138	10.8918	11.0025	11.23	12.5932
ENSG00000169218.9	0	0.0111737	0	0	0	0	0	0
ENSG00000116922.10	5.99216	6.35449	5.72554	6.40085	5.2594	4.62357	5.37278	5.28186
ENSG00000134690.6	1.32869	1.21558	1.63637	1.33301	4.73193	3.56409	6.28194	7.28869
ENSG00000183317.12	0.204766	0.272907	0.153299	0.173048	0.112218	0.0760274	0.097041	0.0895659
ENSG00000214141.4	0.0152097	0	0	0.0355006	0	0	0	0
ENSG00000227416.2	0	0	0	0	0.048458	0	0	0
ENSG00000185090.10	6.54102	7.08986	6.05864	6.67666	7.47366	7.96697	8.32983	7.53516
ENSG00000196449.3	10.1175	10.8286	11.2454	9.67413	12.4776	13.9314	13.3343	13.6935
ENSG00000197982.12	13.1178	13.5	10.1562	10.1308	10.5946	12.7634	12.224	10.7823
ENSG00000188786.9	3.57915	3.55113	3.67513	3.75848	3.4872	3.47924	3.72021	4.1625
ENSG00000204084.8	0.860232	0.752822	0.791922	0.837837	0.653424	0.64701	0.778595	0.874554
ENSG00000183431.7	16.2096	17.2224	18.4444	18.138	14.951	14.9042	15.9183	16.3646
ENSG00000212541.1	0.532901	0.653869	0.385661	0.621918	1.15492	0	0.31843	0.675974
ENSG00000183386.5	2.67089	3.45337	3.17997	3.01649	3.67222	3.3397	2.6771	3.22403
ENSG00000183520.7	4.8712	5.10076	5.46329	5.42695	6.96429	7.18558	7.04065	6.24372
ENSG00000185668.5	0.0196562	0.0241181	0.0284504	0.0114698	0.0212997	0.0211646	0.0352361	0
ENSG00000224592.1	0.0420711	0.103242	0	0.0490988	0.0303925	0	0.0502785	0
ENSG00000237290.1	0	0	0	0	0	0	0.0150637	0
ENSG00000215895.4	0.352367	0.216177	0.276259	0.188479	0.328797	0.173895	0.157915	0.242109
ENSG00000116954.7	14.6473	16.8379	17.8149	17.7765	15.1397	14.1882	15.2817	16.1778
ENSG00000228436.2	2.03442	2.46005	2.38984	2.27102	0.830687	1.11114	1.12756	0.935005
ENSG00000214114.4	2.0311	2.04689	2.06964	2.04801	2.32418	2.47856	2.40792	2.3703
ENSG00000131233.8	0.0265631	0.0217286	0	0.0310002	0	0.0190677	0	0.0224631
ENSG00000158315.6	0.760399	0.751254	0.8862	0.749119	1.28412	1.09521	1.13297	1.20256
ENSG00000235549.1	0	0	0	0	0	0	0.0982585	0
ENSG00000174574.11	22.4355	24.7072	25.6351	25.5951	30.2309	29.7754	29.033	30.0437
ENSG00000168653.6	98.6703	99.0325	106.029	103.999	95.407	101.097	95.1386	105.711
ENSG00000127603.19	3.44894	3.02938	3.52215	3.95876	4.32984	3.67707	3.69742	4.07264
ENSG00000270040.1	0	0	0.0933888	0	0	0	0	0
ENSG00000217897.2	0	0	0	0	0.0721822	0	0	0
ENSG00000255103.1	3.41256	2.42881	3.36458	3.59105	3.71173	3.17384	3.40239	3.8059
ENSG00000183682.7	0	0	0.0246167	0.0198485	0.0491453	0.0183126	0.0406507	0
ENSG00000237624.1	0	0	0.0271345	0.0875142	0	0	0	0
ENSG00000182109.3	0.159923	0.0807984	0.149776	0.0988076	0.197079	0.212711	0.146151	0.202858
ENSG00000243970.1	0	0	0.0512318	0	0.10228	0.0381119	0.0423007	0
ENSG00000090621.9	14.9017	14.5776	14.586	16.8116	20.1141	19.8099	17.038	15.6947
ENSG00000228060.1	0	0	0	0.121901	0.0754573	0	0.0624147	0.0662479
ENSG00000201457.1	0.21316	0.523095	0	0	0.461966	0.459036	0.509489	0.27039
ENSG00000163909.6	0.145802	0.160067	0.199927	0.14329	0.110872	0.0908892	0.0733663	0.0681382
ENSG00000116983.8	0.005926	0.0436272	0.0171546	0.0138318	0.0342479	0	0.0354103	0.030068
ENSG00000084072.12	4.62794	4.96101	4.86647	4.93497	3.80946	3.62406	3.78802	3.93021
ENSG00000116985.6	3.36278	3.00019	2.90742	3.73514	1.47941	1.56642	1.6249	1.95892
ENSG00000198754.5	0.0945564	0.0966838	0	0.0367838	0.0683082	0.0169688	0.0753351	0.0399809
ENSG00000261798.1	0.096243	0.206658	0.139302	0.0561599	0.0869083	0.0777215	0.0575092	0.152603
ENSG00000043514.11	5.39916	6.13917	6.04177	5.85019	6.60956	6.84834	6.63261	6.64553
ENSG00000116990.9	1.14198	1.39423	1.15127	1.21339	2.05627	2.15335	2.03695	2.06115
ENSG00000236546.1	0.0366582	0	0	0	0.0529643	0.0394713	0.0438095	0
ENSG00000168389.13	0.216529	0.123984	0.156702	0.126349	0.432767	0.404118	0.431283	0.448615
ENSG00000228477.1	0.0396919	0	0	0	0	0	0.0474351	0
ENSG00000131236.12	48.4314	50.2324	52.0697	51.6081	48.3738	49.1259	45.7337	47.8534
ENSG00000131238.12	43.3914	46.4231	49.2909	46.4417	38.3492	37.9059	41.6662	46.3906
ENSG00000226745.2	0.0420097	0.0515459	0	0.0980543	0	0.090467	0	0
ENSG00000117000.8	6.65743	6.22966	7.16196	6.88232	8.70347	7.9025	8.13236	9.29221
ENSG00000188800.5	0	0	0.046852	0	0	0	0	0
ENSG00000259943.1	7.73104	8.27159	8.91951	7.43154	5.05884	4.74526	5.04364	5.5429
ENSG00000084073.4	25.5542	26.7881	30.3057	28.892	27.458	28.8337	25.6773	27.2645
ENSG00000231296.1	0	0	0.133072	0.214592	0	0	0	0.116622
ENSG00000049089.9	3.90991	3.10474	2.43828	1.97408	1.20194	1.17192	1.98837	1.83788
ENSG00000227311.2	0.178737	0	0.258704	0.0695312	0.172161	0.128302	0.0712018	0.151149
ENSG00000084070.7	13.6932	11.3654	11.4069	11.8266	15.3857	15.4925	20.288	19.7173
ENSG00000187801.10	2.35182	2.08657	2.2519	2.29427	1.62056	1.4025	1.31162	1.71345
ENSG00000260920.1	1.72942	1.71781	2.12855	2.49886	1.80178	1.35543	1.44817	1.25356
ENSG00000187815.5	0.0531589	0.010871	0.0384711	0.0206796	0.0128008	0.0286191	0.0423528	0.0337154
ENSG00000164002.7	0	0	0	0.0325843	0.147913	0.110231	0.144591	0.165277
ENSG00000238186.1	0	0	0	0	0	0.056749	0	0.0668546
ENSG00000117010.11	0.473456	0.615786	0.863455	0.596747	0.704578	0.683117	0.78083	0.912865
ENSG00000236505.1	0	0	0	0	0	0	0	0.289703
ENSG00000117016.5	0.445471	0.356261	0.472069	0.454899	0.537311	0.428265	0.527622	0.751747
ENSG00000237899.1	0.122194	0	0	0	0	0.0657855	0.0730159	0.0775002
ENSG00000272145.1	0.3241	0.2093	0.370345	0.358331	0.308069	0.128568	0.305784	0.238013
ENSG00000066136.15	6.21653	6.77295	5.34724	6.04953	5.09127	5.06932	5.54037	5.28343
ENSG00000117013.10	0.11695	0.0928516	0.0796585	0.104372	0.248488	0.25185	0.38641	0.270519
ENSG00000179862.5	3.14536	3.01084	2.55075	3.25422	1.96604	3.57888	2.53263	1.6695
ENSG00000229528.1	0.0610969	0	0	0	0	0	0	0
ENSG00000171793.9	7.23796	7.43766	7.59999	6.97492	11.3471	11.4368	11.7726	11.3273
ENSG00000171790.11	0.193625	0.221193	0.0676473	0.109088	0.255636	0.172538	0.247356	0.203263
ENSG00000010803.12	11.8614	12.2037	11.689	11.8717	11.0838	10.4514	12.2188	12.1648
ENSG00000235358.1	0.0196026	0	0	0	0	0	0	0
ENSG00000204060.4	0.192004	0.117795	0.138954	0.140048	0.242735	0.348871	0.286826	0.258776
ENSG00000229901.1	0.0730372	0	0	0	0	0	0	0
ENSG00000127129.5	0.0351149	0	0.0254127	0.0409806	0.0253673	0	0.0419652	0.0445425
ENSG00000127124.9	2.11212	2.00325	1.86529	2.00689	1.73481	1.65555	1.9995	1.98116
ENSG00000230638.3	0.0250232	0	0	0.0146016	0.00903847	0.0134717	0.0149524	0.0158707
ENSG00000227538.1	0.17779	0.0623282	0.0367621	0	0	0	0	0
ENSG00000198815.4	13.7726	13.5181	14.8526	14.5823	13.4237	12.5279	12.3333	12.9636
ENSG00000227527.2	0.827166	0.427339	0.504102	0.55888	0.15725	0.234379	0.0520279	0.386563
ENSG00000177181.10	4.46341	4.1045	4.33627	4.40876	6.26131	6.34465	6.05021	5.86496
ENSG00000235002.1	0	0.0889393	0	0	0	0.0780477	0.173252	0.0919461
ENSG00000066185.8	0.0393303	0.0643443	0.0759024	0.0459001	0.0473542	0.0282323	0.0940059	0
ENSG00000127125.7	13.6547	14.309	14.9298	14.7855	13.0126	13.9597	13.2956	13.9732
ENSG00000186409.10	0.201919	0.1643	0.218425	0.181077	0.173506	0.141891	0.111765	0.15907
ENSG00000230116.1	0.0381148	0	0	0.0889632	0	0.0820793	0	0
ENSG00000236180.2	0	0	0	0.079771	0.0987576	0	0	0
ENSG00000171960.6	4.77443	4.32582	4.25552	4.61547	4.24792	4.5665	4.80409	4.20803
ENSG00000234917.1	0.289698	0.118486	0.209655	0.169045	0.20928	0.467894	0.288511	0.673706
ENSG00000065978.13	47.6828	48.6641	51.7513	50.01	49.4938	53.3166	43.3356	43.1033
ENSG00000164007.6	0	0	0.0115634	0.0093236	0.00577137	0	0.00954761	0
ENSG00000117385.11	10.0161	9.9988	9.07393	8.74087	8.64906	8.80182	8.20878	8.22738
ENSG00000164008.9	2.76818	2.54741	2.34719	2.53143	2.20122	2.17985	2.19724	2.13565
ENSG00000228452.1	1.90259	1.6779	2.40959	1.6653	1.24559	1.66448	0.852656	1.58379
ENSG00000177868.7	5.57417	5.72808	6.25276	5.55661	4.64763	5.42674	5.41254	4.59597
ENSG00000164010.9	2.33022	2.20347	2.98602	2.34237	2.77868	2.36853	2.19814	2.31737
ENSG00000228192.3	0.213556	0.152852	0.103034	0.0830763	0.115706	0.172458	0.0425361	0.0677228
ENSG00000164011.13	3.2661	3.11695	2.82086	3.07444	2.64104	2.46027	2.79493	2.54035
ENSG00000233708.1	0.029334	0	0.0212291	0.034234	0.0105956	0.0157925	0.0350565	0.0372096
ENSG00000237090.1	0.0434037	0	0	0	0	0	0	0
ENSG00000225099.1	0.126769	0.103697	0.0611621	0.246576	0	0.136498	0.202	0.214406
ENSG00000117394.15	19.8318	19.727	17.0545	21.7719	82.8427	94.4791	78.016	67.4621
ENSG00000227533.1	0.2994	0.335876	0.235249	0.259564	0.444938	0.377641	0.460039	0.499144
ENSG00000186973.6	0.955808	0.837697	0.592903	0.557735	0.419222	0.477823	0.448749	0.822716
ENSG00000117395.6	13.7459	14.3278	14.8312	16.1081	14.5011	15.6622	15.2782	14.4739
ENSG00000243710.3	0.0812757	0.0436297	0.0588193	0.10078	0.0880712	0.071104	0.0546362	0.0579918
ENSG00000179178.6	0.8794	0.597612	0.469974	0.473675	0.899172	0.728372	0.759921	0.703623
ENSG00000253313.1	0.018982	0	0	0.0664583	0.0822763	0	0.022685	0.0240782
ENSG00000066056.9	0.00859775	0.00527471	0.0186666	0.00501697	0.0186332	0.0231438	0.030825	0.0109061
ENSG00000117400.10	0.0405686	0.0331851	0.0391461	0.0631271	0.0390761	0.0582424	0	0.0514604
ENSG00000234694.1	1.52373	1.2286	1.19724	1.57502	0.786251	0.656262	0.312168	0.33134
ENSG00000117399.9	4.09481	3.98481	3.37217	3.70771	8.30315	7.34334	9.61853	10.3167
ENSG00000066322.8	28.8586	29.8646	28.8408	29.8126	34.202	35.7373	34.2506	32.5227
ENSG00000159479.12	12.9197	13.7632	14.2946	13.8607	11.2169	10.3245	10.9251	11.758
ENSG00000229431.1	0.590492	0.43472	0.398851	0.505362	0.54033	0.254322	0.658641	0.399481
ENSG00000198198.9	2.74965	2.43868	2.39848	2.93573	2.40139	2.02383	2.55582	2.6496
ENSG00000229372.1	0	0.101027	0	0	0	0	0	0
ENSG00000178922.12	1.51105	1.63593	1.27045	1.37446	1.26818	1.31596	1.19504	1.07112
ENSG00000229348.1	0.316807	0	0.229274	0.246485	0.114432	0	0.0631018	0.133954
ENSG00000142949.12	12.301	12.132	10.5654	12.8582	12.4064	12.6669	11.9961	11.4456
ENSG00000066135.8	13.793	13.9543	14.5683	13.4088	13.0591	11.88	11.7361	11.7652
ENSG00000236200.1	0.193732	0.182853	0.301978	0.173918	0.17225	0.0802303	0.178097	0.189035
ENSG00000126091.15	4.33113	4.51635	4.21691	3.82511	3.62213	3.56414	3.76158	3.93486
ENSG00000229444.1	0	0.0752855	0.088809	0.143214	0	0	0	0
ENSG00000224751.2	0	0	0	0.0255973	0	0	0	0
ENSG00000117407.12	0.985206	0.983017	0.658149	0.581206	0.696078	0.862636	1.08683	0.810253
ENSG00000237950.1	0.774955	0.697304	1.12167	0.48235	0.522511	0.778796	0.493939	0.655343
ENSG00000117408.6	11.8605	11.4686	11.0541	11.2518	12.5802	13.0084	13.4436	12.517
ENSG00000132768.9	10.4598	10.3637	9.69497	9.43321	11.4372	12.4997	11.8547	11.4865
ENSG00000117410.9	30.071	32.1426	29.1501	28.7479	31.8619	34.5699	33.7873	31.0298
ENSG00000117411.12	15.4699	15.1965	12.5461	14.045	12.5347	13.2617	14.519	13.4977
ENSG00000159214.8	1.47365	1.60947	1.254	1.44578	1.2927	1.21185	1.25795	1.0579
ENSG00000196517.7	13.203	14.2153	12.3041	13.9959	14.8932	15.2252	13.1322	11.0873
ENSG00000230615.2	0.241757	0.176127	0.10935	0.238056	0.31109	0.12202	0.14446	0.210831
ENSG00000227163.2	0.0553397	0.0679018	0.0800989	0	0	0.119173	0.0661355	0.0701973
ENSG00000171872.4	0.0735271	0.157881	0.279361	0.107262	0.205826	0.237508	0.208693	0.0816091
ENSG00000233514.1	0.0799352	0.490402	0.578492	0	0.115492	0.258208	0.477645	0.304188
ENSG00000226804.4	0	0	0	0	0	0	0	0.0314678
ENSG00000271329.1	0.0361516	0.133074	0	0.126571	0.0783485	0.0778516	0.0432041	0
ENSG00000178028.9	5.63815	5.76395	5.30407	4.37864	6.64979	6.08742	6.28967	5.80886
ENSG00000117419.10	17.2181	17.2004	15.5641	16.868	17.329	18.5043	18.7561	17.7819
ENSG00000233602.1	0.046489	0	0.134576	0.0542546	0.134336	0.150169	0.0555581	0
ENSG00000187147.13	3.55478	3.37238	3.30094	3.52698	2.9549	3.04495	3.55897	3.2475
ENSG00000126106.9	3.10329	3.13749	2.54377	2.72549	1.96161	2.41231	2.0814	1.7473
ENSG00000198520.6	1.64516	1.5279	1.23665	0.975897	0.696013	0.626354	0.716921	0.634126
ENSG00000199377.1	0	0	0	0	0.177679	0	0	0.311988
ENSG00000200169.1	0.248075	0	0	0	0	0	0	0
ENSG00000142945.8	0.904679	0.598456	0.808434	0.706926	2.61419	1.75339	3.64776	3.98156
ENSG00000225721.1	0	0.0461554	0	0	0.0271745	0.0405032	0	0
ENSG00000142937.7	198.879	205.764	207.569	208.237	164.519	180.065	119.141	108.444
ENSG00000200913.1	1.10679	1.01853	1.20148	0.645838	1.39922	1.78759	1.32271	1.40395
ENSG00000202031.1	3.28876	0.504413	3.57012	0.479766	1.48489	3.54114	0.982585	3.65026
ENSG00000234093.2	0.147573	0.63375	0.106799	0.775006	0.106608	0.635589	0.440904	0.655175
ENSG00000142959.4	0.0702898	0.103495	0.122085	0.0984375	0.0203112	0	0.0336009	0.0178322
ENSG00000173846.8	2.13406	1.7964	1.65217	1.87273	1.78665	2.35126	2.20439	1.87812
ENSG00000188396.2	0.13649	0.167473	0.032926	0.132741	0.0164336	0.024494	0	0
ENSG00000222009.4	0.0981023	0.0902785	0.0946623	0.0667856	0.100399	0.0616178	0.0879302	0.0414802
ENSG00000117425.9	0.463869	0.445733	0.355926	0.326118	0.302804	0.288848	0.313916	0.347374
ENSG00000226499.1	0	0	0	0	0.256648	0.38253	0	0.450649
ENSG00000070785.12	10.8468	10.617	10.7995	11.1467	12.0646	11.0784	13.9687	15.0785
ENSG00000229815.1	0	0	0	0	0	0.0369308	0	0
ENSG00000232369.1	0.0584892	0.143532	0.0846574	0.0682593	0	0.0629775	0.209698	0
ENSG00000268949.1	0	0	0	0.0214592	0.00664169	0.00989935	0	0
ENSG00000126107.10	25.1434	25.1968	22.7906	22.5037	20.2398	20.1582	22.7125	22.3459
ENSG00000126088.8	81.1249	81.4849	73.5345	70.8628	43.1926	45.1242	47.4939	47.7496
ENSG00000162415.6	1.85149	1.89217	1.5776	1.78305	1.59197	1.68096	1.64387	2.01048
ENSG00000234315.1	0.0635246	0.155889	0.0919457	0	0	0.136799	0.151834	0
ENSG00000186603.4	0.0159604	0	0	0.111759	0.0461197	0.0343704	0.0572221	0.121473
ENSG00000132781.13	3.52623	3.23372	3.11134	3.01556	2.14851	1.9103	2.56895	2.45592
ENSG00000132773.7	4.71215	4.55848	4.31401	4.22551	5.51175	5.28846	6.00767	5.41815
ENSG00000070759.12	2.86103	2.7043	2.90115	3.19335	3.26848	3.15223	2.66377	3.17551
ENSG00000236872.1	0	0.217286	0	0.206668	0.191894	0	0.317451	0.112316
ENSG00000236624.4	1.4404	1.57526	1.405	1.30339	1.61361	1.8319	1.69645	1.69472
ENSG00000132763.10	2.62571	2.90194	3.26952	3.48116	2.92894	3.09746	2.68802	3.31842
ENSG00000117450.9	317.848	346.988	365.367	329.856	239.409	256.674	228.667	226.738
ENSG00000117448.9	24.563	23.8825	22.8209	23.1782	20.6886	21.4244	23.7901	23.0056
ENSG00000132780.12	5.01414	5.01129	5.65029	4.97295	5.15388	5.10376	5.56932	5.96419
ENSG00000159588.10	0.164537	0.0743793	0.125343	0.0707449	0.100095	0.0839195	0.0827938	0.0439393
ENSG00000159592.6	14.0186	13.4671	14.631	14.2458	15.2145	13.998	15.023	15.0911
ENSG00000225447.1	0.0753316	0	0	0.0879152	0.2721	0.0811124	0.0900274	0.191113
ENSG00000234329.1	0.51126	0.0896165	0.37	0.213094	0.422101	0.235926	0.349142	0.231615
ENSG00000159596.6	10.4535	10.4233	12.1248	11.8555	11.8304	11.3319	11.1533	11.1798
ENSG00000197429.6	3.97669	3.26881	3.90096	3.56231	2.36781	2.08239	2.36696	2.86701
ENSG00000230896.1	2.21359	2.53894	2.995	2.13407	1.59911	0.984472	1.38022	1.0377
ENSG00000236111.4	0.126769	0.103697	0.0611621	0.147945	0.0305264	0.318494	0.1515	0.0536015
ENSG00000086015.16	17.0278	16.9395	15.07	16.7556	17.7851	17.0049	19.7515	17.9061
ENSG00000232467.2	0.0957626	0	0	0	0	0	0	0
ENSG00000117461.10	19.6706	18.3674	19.556	18.1306	11.2473	10.7575	12.0116	14.4565
ENSG00000226957.1	0	0	0	0	0.0320316	0.0477426	0	0
ENSG00000233114.2	0.12733	0	0.184298	0	0.0919844	0	0	0
ENSG00000227857.2	0.254661	0.208312	0.614328	0.5944	0.245292	0.274203	0.101447	0.538386
ENSG00000117472.5	29.2267	29.2052	28.7476	31.0712	19.7253	19.0546	26.0036	26.3356
ENSG00000085998.9	14.9172	15.0532	14.4269	13.8534	14.388	14.8403	13.7648	13.601
ENSG00000171357.5	0.248342	0.190447	0.336986	0.199255	0.12334	0.1337	0.0927467	0.13782
ENSG00000085999.7	0.824238	0.659569	0.739144	1.02466	2.46588	2.24766	4.49689	4.30712
ENSG00000132128.12	10.2264	10.1212	9.52746	9.93318	9.10648	10.0414	10.4409	9.36843
ENSG00000173660.7	45.454	45.5154	49.816	51.0432	49.3579	51.5609	42.1088	39.2766
ENSG00000117481.6	2.52492	2.47263	2.53312	2.24472	2.64889	2.40035	2.74539	2.55191
ENSG00000225779.1	0	0	0	0	0	0.0837431	0	0
ENSG00000117480.11	1.21285	1.36097	0.960263	1.04041	2.00696	1.6631	1.59812	1.38068
ENSG00000232022.2	0.225522	0.23982	0.217615	0.210555	0.0977515	0.0323772	0.0359357	0.152571
ENSG00000224863.1	0	0	0.0737846	0.0297463	0.0552395	0	0	0
ENSG00000225667.1	0.97548	1.69563	0.588297	1.80251	0	0	0.291445	0.206229
ENSG00000197587.6	0	0.0609615	0.0143824	0.0115965	0.021535	0	0.0118752	0
ENSG00000269956.1	0.0117696	0.0144413	0.0851767	0.0274712	0.0510147	0.0633639	0.0703282	0.0149295
ENSG00000079277.15	2.06364	2.19914	2.01022	2.29585	2.42704	2.34117	2.40221	2.27802
ENSG00000142961.10	4.50426	4.25545	4.25948	3.95101	4.12888	3.81813	4.90628	4.74484
ENSG00000123472.8	9.77714	10.0169	11.4994	11.1074	11.1627	10.8836	11.4169	12.4215
ENSG00000159658.6	24.495	25.3374	26.3082	25.674	24.4136	24.618	22.6336	24.4935
ENSG00000233647.2	0	0.0757702	0	0	0.0446105	0	0	0
ENSG00000186118.7	0.055877	0.068561	0.0539177	0.0434739	0	0.020055	0.0222592	0.0472525
ENSG00000228237.1	0.0492751	0.181381	0	0	0.142387	0.0530564	0	0
ENSG00000186377.6	1.96672	1.72883	1.55786	2.04402	0.0353425	0.0421421	0.0818542	0.0496465
ENSG00000186160.4	0.0144172	0	0	0	0.0104151	0	0	0.0182879
ENSG00000225506.2	0.593655	0.460051	0.316569	0.182321	0.112858	0.134571	0.186702	0.158535
ENSG00000224805.2	1.08838	0.747844	1.44929	0.711302	0.408851	0.421883	0.364196	0.276116
ENSG00000162367.7	0	0	0	0	0.00364327	0	0	0
ENSG00000123473.11	1.92213	1.69983	2.00516	1.99908	2.27245	1.86139	2.92916	3.34937
ENSG00000162368.9	40.4999	42.0235	46.7224	46.2342	41.7013	42.3826	38.4611	41.1841
ENSG00000225762.1	0.178737	0	0.431174	0.0695312	0.129121	0.192453	0.0712018	0.226724
ENSG00000186790.4	0.0145337	0	0	0.0169614	0.0419969	0.015649	0	0
ENSG00000237424.1	1.45661	2.08279	1.31146	2.02117	1.47483	1.49429	1.67224	1.42577
ENSG00000186564.5	0.301616	0.324767	0.267282	0.380734	0.413546	0.404296	0.537006	0.421634
ENSG00000229554.2	0	0.0788146	0	0	0	0	0	0
ENSG00000227883.1	0	0	0	0.138775	0	0	0	0
ENSG00000227947.1	0	0	0	0.123621	0	0	0	0.0447885
ENSG00000269113.3	1.93508	2.02296	1.85341	1.94321	1.37427	1.3127	1.21741	1.03789
ENSG00000225028.1	0.0796255	0.0390802	0.0922002	0.0929264	0.0230088	0.0514415	0.0380636	0.0404013
ENSG00000242267.2	0.0286335	0.0175666	0	0	0.0517126	0	0.0513291	0.0181605
ENSG00000117834.8	0.0507637	0.0233576	0.0367377	0.0222163	0.0458401	0.034162	0.0303334	0.0643927
ENSG00000272491.1	0.0859518	0.0632776	0.0497627	0.0802475	0.0372553	0.0185095	0.0410878	0.0218056
ENSG00000132122.7	2.71487	3.15173	3.47095	2.8612	3.26052	2.86023	2.67365	2.89968
ENSG00000224986.2	0.0275639	0.0338208	0.119688	0	0.0199123	0.0890372	0	0
ENSG00000235105.1	0.137359	0.0561797	0.198813	0.106869	0.0661527	0	0.191514	0.203276
ENSG00000186094.12	0.156478	0.0749261	0.127053	0.102443	0.228839	0.287659	0.282786	0.256583
ENSG00000162373.8	0.592223	0.445903	0.467556	0.53407	0.661186	0.69564	0.868609	0.939028
ENSG00000229846.1	0.04036	0	0	0	0	0	0	0
ENSG00000225623.1	0	0	0	0	0	0.060282	0.0669075	0
ENSG00000233595.2	0	0	0	0	0	0.0752062	0	0
ENSG00000162374.12	0	0	0	0.00484193	0.00299719	0	0	0.00526277
ENSG00000230828.1	0.0831695	0	0.12038	0.0970624	0.120165	0	0.198789	0
ENSG00000234080.2	0.0327008	0.0802475	0	0	0.0472465	0	0	0
ENSG00000225671.2	0	0	0	0.056443	0.0349386	0	0	0
ENSG00000271782.1	0.309426	0.759332	0.597153	0.240743	0.298043	0	0.246527	0.261667
ENSG00000185104.15	4.52181	4.73648	4.97	4.95809	4.34097	3.88563	4.45645	5.00064
ENSG00000230585.2	0.0709659	0.087075	0.0513581	0.0414101	0.0768994	0.0764117	0.042405	0.0450094
ENSG00000123080.6	14.1628	13.8767	13.4947	12.5205	8.69006	8.99292	11.4428	11.4744
ENSG00000213478.2	0.168285	0.0516212	0	0.147296	0.0303925	0.181199	0.150835	0.0533664
ENSG00000203356.2	0.0486503	0.0298469	0.0704166	0.0283885	0.026359	0	0.0145353	0
ENSG00000123091.4	46.769	48.8693	52.0042	49.1168	45.3724	45.1971	43.5774	46.8618
ENSG00000233406.4	0.0986628	0.0807061	0.142805	0.0767625	0.095033	0.0354114	0.0393034	0.166869
ENSG00000236434.2	0	0	0.0957504	0	0	0	0	0
ENSG00000085831.11	0.107582	0.0867448	0.0756328	0.111204	0.1732	0.135696	0.213058	0.202749
ENSG00000261664.1	0	0	0	0	0	0.0253559	0.0281428	0.0298712
ENSG00000085832.12	6.02515	6.42958	7.22046	6.87149	6.97629	6.65986	6.03006	6.23121
ENSG00000232027.2	0.0301326	0	0.174456	0.0703321	0.130608	0.06489	0.144044	0.0764452
ENSG00000238140.1	0.0424435	0	0.122866	0.0495333	0.0613229	0.0457005	0	0.107677
ENSG00000227070.1	0.483641	1.33521	1.13754	0.705538	0.524079	0.846228	0.577991	0.383431
ENSG00000252032.1	0	0	0	0	0	0.295095	0	0
ENSG00000227742.1	0.608386	0.559867	0.44029	0.390507	0.285677	0.393044	0.363536	0.192931
ENSG00000117859.14	5.74182	6.13347	6.47854	6.47473	6.08717	5.80296	5.83704	6.25141
ENSG00000236973.2	0.0287767	0	0	0	0	0	0	0
ENSG00000078618.15	24.0248	23.9465	26.8258	25.6989	26.737	25.3862	24.9291	25.6108
ENSG00000266993.1	0.161124	0.257008	0.256532	0.225646	0.419029	0.260232	0.250323	0.183944
ENSG00000272175.1	0	0.126103	0	0.119941	0.0742446	0	0	0.260733
ENSG00000169213.6	0.183719	0.142951	0.214029	0.211793	0.257347	0.238828	0.176718	0.179046
ENSG00000200839.1	0	0.28023	0	0	0	0	0	0
ENSG00000117862.7	14.0157	13.9777	14.6182	14.7657	13.5955	13.239	12.7993	13.6055
ENSG00000198841.3	5.90979	6.26249	5.88077	6.07405	5.73684	5.87521	5.85882	5.79271
ENSG00000223390.1	0	0	0	0	0	0	0.0451319	0
ENSG00000228369.2	0.147195	0.0903041	0.106525	0	0.0531675	0	0	0.093357
ENSG00000134717.13	5.98279	6.28548	6.81279	6.35757	5.5406	5.33052	5.27678	5.77059
ENSG00000157077.10	5.88129	5.60064	6.64434	6.19556	6.37679	6.0412	6.53102	6.70105
ENSG00000241745.2	0	0	0	0	0	0	0.109874	0
ENSG00000228407.2	0.677098	0.2077	0.735025	0.296326	0.305713	0.182264	0.202297	0.536803
ENSG00000213735.2	0	0	0	0.0604021	0	0	0	0
ENSG00000154222.10	4.96706	4.98218	4.93189	4.70287	3.52719	3.71025	4.43022	4.25888
ENSG00000272100.1	0	0	0	0.0858915	0	0.0792454	0.17591	0.186714
ENSG00000224680.4	0.202653	0.124327	0.07333	0.29563	0.182997	0.272755	0.18164	0.514121
ENSG00000085840.8	0.574257	0.346714	0.554121	0.542529	1.36307	1.32498	2.23315	2.01186
ENSG00000134748.12	7.74091	7.63841	8.27434	7.98337	6.15424	6.00203	6.57662	7.36116
ENSG00000134744.9	2.84942	2.68321	3.09577	2.94808	3.35844	3.01644	3.12081	3.33952
ENSG00000239063.1	0.710535	1.30774	0	0	0.256648	1.14759	0	0.450649
ENSG00000272371.1	0.0631067	0	0	0	0	0	0	0
ENSG00000116157.5	0	0	0	0	0	0.0183234	0	0
ENSG00000182183.10	0.0114739	0	0	0.0133906	0	0.0123544	0	0
ENSG00000162377.4	11.3005	10.672	12.4954	11.7731	15.8483	15.1966	15.1666	14.478
ENSG00000162378.8	5.72309	5.62466	6.4879	6.15147	6.6915	6.19624	5.75059	6.41941
ENSG00000228929.1	6.70401	6.59617	9.33724	8.26673	6.03094	8.51235	6.19784	2.96834
ENSG00000203995.5	0.0183916	0.0225664	0.00887333	0.00715458	0.00885747	0	0.00732648	0.00777644
ENSG00000242391.2	0	0	0	0	0	0	0	0.0960595
ENSG00000121310.12	3.21604	2.86513	2.43431	1.99492	2.92897	2.62744	2.83546	2.7715
ENSG00000230953.2	1.97326	1.21059	1.66606	0.383812	2.25703	1.59351	1.37562	2.50303
ENSG00000116171.12	9.72966	10.5055	11.545	10.7362	10.1201	10.4539	9.88441	10.7728
ENSG00000236360.1	0.0567587	0	0	0	0.0820058	0	0	0
ENSG00000226147.1	0	0	0	0	0	0	0	0.0280573
ENSG00000162383.7	0.0407505	0.0166669	0.0098304	0.0158525	0.0392513	0.0219388	0.0162334	0.0344608
ENSG00000235563.1	0.0153804	0	0	0.0179495	0.0222218	0.0496819	0.0183808	0.058529
ENSG00000157184.5	3.35065	3.22878	3.17193	3.15988	2.98288	3.18869	3.62005	3.38086
[truncated: 33,317 more rows]

## Sheet: Counts
Geneid	Length	ctrl1	ctrl2	ctrl3	ctrl4	SigXII1	SigXII2	SigXII3	SigXII4
[truncated: 57,820 more rows]
